# Supplementary material for: Dopaminergic short axon cells integrate sensory and top–down inputs to enhance discriminative learning in the mouse olfactory bulb
Source: PLoS Biol. 2025 Sep 16;23(9):e3003375. doi: 10.1371/journal.pbio.3003375 (PMC12440180; doi:10.1371/journal.pbio.3003375)
Supplement: S1 Table — (XLSX) [file pbio.3003375.s006.xlsx]

## Sheet: Sheet1
Odorants used in this study
Odor name Odor ID
2-Hexanone		CAS# 591-78-6; Abbr: HXO
Methyl butyrate		CAS# 623-42-7; Abbr: MBE
Valeraldehyde		CAS# 110-62-3; Abbr: VAH
2-Pentanone		CAS# 107-87-9; Abbr: PTO
Vinyl butyrate		CAS# 123-20-6; Abbr: VBE
Butyl ethyl ether		CAS# 628-81-9; Abbr: BEER
