# Supplementary material for: Dopaminergic short axon cells integrate sensory and top–down inputs to enhance discriminative learning in the mouse olfactory bulb
Source: PLoS Biol. 2025 Sep 16;23(9):e3003375. doi: 10.1371/journal.pbio.3003375 (PMC12440180; doi:10.1371/journal.pbio.3003375)
Supplement: S2 Table — (XLSX) [file pbio.3003375.s007.xlsx]

## Sheet: Sheet1
List of genes probed by Molecular Cartography.
Aldh1l1	Chrnb4	Glo1	Malat1	Serpine1
Apc	Cpch	Gria2	Map2	Sertm1
Apoe	Ctss	Gria3	Meg3	Sgcg
Arpp21	Dcx	Grin1	Meis2	Slain1
Arx	Dhx9	Grin2a	Ncam1	Slc17a6
Atrx	Dlx1	Grin2b	Nedd4	Sp8
Barhl2	Drd1	Grin3a	Neurod1	Sp9
Btbd9	Drd2	H1f0	Neurog2	Sst
Cadps2	Dusp4	H3f3b	Npy	Syt1
Calb1	Ebf1	Hexb	Olig2	Tbx21
Calb2	Ebf3	Hp1bp3	Pax6	TH
Calca	Eomes	Htr1a	Piezo2	Tiam2
Calm2	Erh	Htr2a	Plekha1	Top2b
Cdhr1	Fabp7	Htr2c	Plp1	Tulp4
Cep170	Filip1l	Il1rapl1	Prpf4b	Uchl1
Chat	Foxo1	Jund	Prrc2c	Vdr
Chrm1	Fst	Kcng1	Pvalb	Vgll2
Chrm2	Gad1	Lhx1	Rbfox3	Wnt5b
Chrm3	Gad2	Lhx5	Reln	Zfp114
Chrna3	Gfap	Ly6g6e	Rtn1	Zfp608
