# Supplementary material for: Dopaminergic short axon cells integrate sensory and top–down inputs to enhance discriminative learning in the mouse olfactory bulb
Source: PLoS Biol. 2025 Sep 16;23(9):e3003375. doi: 10.1371/journal.pbio.3003375 (PMC12440180; doi:10.1371/journal.pbio.3003375)
Supplement: S3 Table — (XLSX) [file pbio.3003375.s008.xlsx]

## Sheet: Sheet1
Summary of statistics
Figure	Statistical test	Effect	test statistics	p-value	Post Hoc Comparison	Mean difference	Corrected p-value
Fig. 1D	Two-way repeated measures ANOVA	training day	F(1, 383) = 115.43	< 0.0001	naïve vs day2 q(383) = 14.34	-0.00784	< 0.0001
		odor valence	F(1, 383) = 6.75	0.0098	CS+ vs CS- q(383) = 4.8	0.00262	0.000762099
		interaction	F(1, 383) = 25.34	< 0.0001
Fig. 1H	Two-way repeated measures ANOVA	training day	F(1, 5) = 0.46	0.53	naïve vs day2 q(5) = 1.54	0.0063	0.32
		odor valence	F(1, 5) = 1.17E-04	0.99	CS+ vs CS- q(5) = 0.0085	-3.5e-05	0.99
		interaction	F(1, 5) = 9.9E-05	0.99
Fig. 1K	Two-way repeated measures ANOVA	training day	F(1, 5) = 9.91	0.02	naïve vs day2 q(5) = 3.57	0.006	0.05
		odor valence	F(1, 5) = 17.18	0.008	CS+ vs CS- q(5) = 8.2	-0.013	0.002
		interaction	F(1, 5) = 15.43	0.01
Fig. 2C (left)	Two sample t-test (two-tailed)	Passive vs Trained	t(4) = –3.15	0.034
Fig. 2C (middle)	Two sample t-test (two-tailed)	Passive vs Trained	t(99) = –0.33	0.73
Fig. 2C (right)	Two sample t-test (two-tailed)	Passive vs Trained	t(101) = –3.19	0.0018
Fig. 2D	Two-way ANOVA	odor paradigm	F(1, 400) = 29.4	< 0.0001	Passive vs Trained q(400) = 7.66	0.211	< 0.0001
		Genes	F(3,400) = 76.48	< 0.0001	Syt1 vs Gria2 q(400) = 15.26481	-0.58477	<0.0001
		interaction	F(3,400) = 1.24	0.29	Syt1 vs Grin1 q(400) = 11.91438	-0.45642	<0.0001
					Gria2 vs Grin1 q(400) = 3.35043	0.12835	0.08477
					Syt1 vs Grin3a q(400) = 21.58183	-0.82676	<0.0001
					Gria2 vs Grin3a q(400) = 6.31702	-0.24199	<0.0001
					Grin1 vs Grin3a q(400) = 9.66745	-0.37034	<0.0001
Fig. 2F	Mixed effects Anova	Spatial location(repeated)	F(1, 36) = 4.13	0.0496	Medial vs lateral q(36) = 2.11	0.21	0.14
		odor paradigm	F(3, 36) = 19.16	< 0.0001	naïve vs passive q(36) = 4.36556	-0.64241	0.01939
		interaction	F(3, 36) = 1.98	0.134	naïve vs CS+ only q(36) = 11.50595	-1.47791	<0.0001
					naïve vs discrimination q(36) = 11.8211	-1.73953	<0.0001
					passive vs CS+ only q(36) = 6.07657	-0.8355	0.000697853
					passive vs discrimination q(36) = 7.07294	-1.09712	<0.0001
					CS+ only vs discrimination q(36) = 1.90279	-0.26162	0.54086
Fig. 2G	One sample t-test (two-tailed)	Naïve	t(9) = –0.86	0.41
		Passive	t(7) = 1.81	0.11
		CS+ only	t(13) = 0.89	0.38
		Discrimination	t(11) = 3.61	0.004
Fig. 3C	Kruskal Wallis	MTP	χ2(2) = 9.1	0.01	Naïve vs Passive Z = 2.3	13.94	0.017
					Passive vs Trained Z = -2.5	-14.86	0.012
					Naïve vs Trained Z = -0.13	-0.922	0.77
		PGC	χ2(2) = 4.18	0.12	Naïve vs Passive Z = 1.9	8.51	0.04
					Passive vs Trained Z = -2.1	-10.72	0.035
					Naïve vs Trained Z = -0.3	-2.2	0.68
		OSN	χ2(2) = 6.89	0.03	Naïve vs Passive Z = -1.9	-10.67	0.05
					Passive vs Trained Z = -2.2	-0.84	0.032
					Naïve vs Trained Z = -2.26	-18.51	0.023
Fig. 3D	Kruskal Wallis	MTP	χ2(2) = 4.41	0.11	Naïve vs Passive Z = 1.16	7.02	0.24
					Passive vs Trained Z = -2.0	-11.74	0.044
					Naïve vs Trained Z = -0.7	-4.72	0.47
		PGC	χ2(2) = 2.24	0.32	Naïve vs Passive Z = 0.76	4.7	0.44
					Passive vs Trained Z = -1.45	-8.53	0.14
					Naïve vs Trained Z = -0.56	-3.83	0.57
		OSN	χ2(2) = 10.93	0.0042	Naïve vs Passive Z = -2.3	-13.77	0.017
					Passive vs Trained Z = -2.1	-9.63	0.036
					Naïve vs Trained Z = -2.97	-23.41	0.002
Fig. 4E	One-way repeated measures ANOVA	odor valence	F(1, 14) = 9.57	0.0079	CS+ vs CS- q(14) = 4.37	0.05	0.0079
Fig. 4F (left)	One-way repeated measures ANOVA	odor valence (1st peak)	F(1, 352) = 86.14	< 0.0001	CS+ vs CS- q(352) = 13.12	-0.018	< 0.0001
Fig. 4F (right)	One-way repeated measures ANOVA	odor valence (2nd peak)	F(1, 352) = 120.12	< 0.0001	CS+ vs CS- q(352) = 15.5	0.21	< 0.0001
Fig. 4G (left)	Two-way repeated measures ANOVA	peak timing	F(1, 5) = 84.16	0.000258	1st vs 2d peak q(5) = 15.4	-0.2	0.000111
		odor valence	F(1, 5) = 14.08	0.012	CS+ vs CS- q(5) = 4.54	0.06	0.02
		interaction	F(1, 5) = 23.83	0.0045
Fig. 4G (right)	Two-way repeated measures ANOVA	peak timing	F(1, 5) = 338.48	< 0.0001	1st vs 2d peak q(5) = 37.41	-0.4	< 0.0001
		odor valence	F(1, 5) = 13.11	0.015	CS+ vs CS- q(5) = 4.5	0.04	0.02
		interaction	F(1, 5) = 298.4	< 0.0001
Fig.4K	Mixed effects Anova	odor valence(repeated)	F(1, 436) = 1.17	0.19	CS+ vs CS- q(436) = 1.57	0.001	0.266
		virus type	F(1, 436) = 12.42	0.000468	mCh vs Gq q(436) = 5.63	0.005	< 0.0001
		interaction	F(1, 436) = 8.31	0.004
Fig.4L	Mixed effects Anova	training session(repeated)	F(1, 14) = 0.87	0.36	session1 vs session2 q(14) = 1.32	-0.03	0.36
		virus type	F(1, 14) = 3.22	0.09	mCh vs Gq q(14) = 2.54	-0.06	0.094
		interaction	F(1, 14) = 4.76	0.046
Fig.4M	Mixed effects Anova	odor pair(repeated)	F(2, 36) = 4.39	0.019	Pair1 vs Pair2 q(36) = 1.69	-0.04	0.46
		virus type	F(1, 18) = 0.37	0.54	Pair1 vs Pair3 q(36) = 2.36	0.06	0.22
		interaction	F(2, 36) = 6.5	0.0036	Pair2 vs Pair3 q(36) = 4.05	0.11	0.018
					mCh vs Gq q(18) = 1.04	-0.02	0.47
Fig. 5C	Wilcoxon Rank-Sum	AON	Z = -1.36	0.177
		PIR	Z = -1.18	0.24
		HDB	Z = -2.28	0.017
		ZI	Z = -2.09	0.03
		SI	Z = -1	0.32
		PL	Z = -2.09	0.03
		ORB	Z = -2.09	0.03
Fig. 5F	Two-way ANOVA	odor paradigm	F(1, 286) = 0.2	0.65	Passive vs Trained q(286) = 0.5	0.03	0.72
		receptor subype	F(2, 286) = 14.55	< 0.0001	CHRM2 vs CHRM1 q(286) = 5.81	0.53	0.000154
		interaction	F(2, 286) = 2.78	0.063	CHRM3 vs CHRM1 q(286) = 7.31	0.64	< 0.0001
					CHRM3 vs CHRM2 q(286) = 1.26	0.11	0.64
Fig. 5G	Two-way ANOVA	odor paradigm	F(1, 283) = 2.02	0.15	Passive vs Trained q(283) = 2.03	0.049	0.15
		receptor subtype	F(2, 283) = 7.29	8.2e-05	CHRM2 vs CHRM1 q(283) = 5.4	0.15	0.000484
		interaction	F(2, 283) = 0.922	0.398	CHRM3 vs CHRM1 q(283) = 0.5	0.014	0.93
					CHRM3 vs CHRM2 q(283) = 4.92	-0.144	0.0016
Fig. 5J	Mixed effects Anova	odor valence(repeated)	F(1, 21) = 4.22	0.052	CS+ vs CS- q(21) = 2.19	0.0031	0.135
		odor paradigm	F(1, 21) = 9.65	0.0053	Passive vs Trained q(21) = 5.59	-0.0081	0.000721
		interaction	F(1, 21) = 5.33	0.03
Fig. 6D	Mixed effects Anova	odor valence(repeated)	F(1, 528) = 45.5	< 0.0001	CS+ vs CS- q(528) = 9.35	0.008	< 0.0001
		virus type	F(1, 528) = 18.02	< 0.0001	mCh vs Gi q(528) = 6.14	0.0054	< 0.0001
		interaction	F(1, 528) = 0.05	0.81
Fig. 6E	Mixed effects Anova	training session(repeated)	F(1, 22) = 0.31	0.57	session1 vs session2 q(22) = 0.79	0.1	0.57
		virus type	F(1, 22) = 2.61	0.12	mCh vs Gi q(22) = 2.28	0.054	0.12
		interaction	F(1, 2) = 17.56	0.000378
Fig. 6F	Mixed effects Anova	odor pair(repeated)	F(2, 36) = 5.26	0.0098	Pair1 vs Pair2 q(36) = 0.39	-0.008	0.95
		virus type	F(1, 18) = 5.78	0.027	Pair1 vs Pair3 q(36) = 3.73	0.08	0.03
		interaction	F(2, 36) = 3.61	0.033	Pair2 vs Pair3 q(36) = 4.13	0.09	0.016
					mCh vs Gi q(18) = 3.96	0.07	0.011
Fig. 7C	Two sample t-test (two-tailed)	mCH vs Gi	t(10) = 3.968	0.0026
Fig. 7G	Two-way ANOVA	odor paradigm	F(1, 36) = 4.36	0.044	Passive vs Naïve q(36) = 4.37	0.63	0.004
		virus type	F(1, 36) = 18.77	0.000129	Gq vs GFP q(36) = 6.9	1.02	< 0.0001
		interaction	F(1, 36) = 0.0012	0.97
Fig.7I	Two-way ANOVA	glomerular identity	F(1, 48) = 0.185	0.000131	M72 vs non-M72 q(48) = 2.04	2.1e-05	0.155
		virus type	F(1, 48) = 17.48	0.66	Gq vs GFP q(48) = 6.21	6.37e-05	< 0.0001
		interaction	F(1, 48) = 0.096	0.75
Fig.7J	Two-way ANOVA	glomerular identity	F(1, 63) = 3.34	0.072	M72 vs non-M72 q(63) = 3.61	4.05e-05	0.013
		virus type	F(1, 63) = 6.01	0.017	Gq vs GFP q(63) = 4.2	4.78e-05	0.0042
		interaction	F(1, 63) = 1.69	0.197
Fig.7K	Two-way ANOVA	odor paradigm	F(1, 64) = 0.32	0.57
		virus type	F(1, 63) = 0.19	0.66
		interaction	F(1, 63) = 1.58	0.21
Fig. S1A	One-way repeated measures ANOVA	training day	F(1, 5) = 11.55	0.019	day1 vs day2 q(5) = 4.8	0.625	0.019
Fig. S1B	One-way repeated measures ANOVA	training day	F(1, 5) = 26.18	0.003	day1 vs day2 q(5) = 7.2	-0.319	0.0037
Fig. S1C	One-way repeated measures ANOVA	spatial location	F(3, 5) = 9.26	0.001	dorsal vs medial q(15) = 6.76	7.13e-05	0.0012
					dorsal vs lateral q(15) = 5.24	5.5e-05	0.01
					dorsal vs ventral q(15) = 5.85	6.17e-05	0.0043
Fig. S1E (left)	Two-way repeated measures ANOVA	training day	F(1, 5) = 0.039	0.85	naive vs day2 q(5) = 0.3	-0.008	0.83
		odor valence	F(1, 5) = 13.8	0.013	CS+ vs CS- q(5) = 5.97	0.15	0.0082
		interaction	F(1, 5) = 0.55	0.48
Fig. S1E (right)	Two-way repeated measures ANOVA	training day	F(1, 5) = 0.002	0.96	naive vs day2 q(5) = 0.05	0.0019	0.97
		odor valence	F(1, 5) = 4.78	0.08	CS+ vs CS- q(5) = 4.34	-0.149	0.02
		interaction	F(1, 5) = 0.21	0.66
Fig. S1G	Two-way repeated measures ANOVA	odor valence	F(1, 12) = 10.1	0.007	CS+ vs CS- q(12) = 5.82	0.077	0.0014
		mice	F(5, 12) = 2.37	0.13
		interaction	F(5, 12) = 2.43	0.12
Fig. S1I (left)	Two-way repeated measures ANOVA	training day	F(1, 5) = 0.058	0.81	naive vs day2 q(5) = 0.44	16.01	0.76
		odor valence	F(1, 5) = 9.89	0.02	CS+ vs CS- q(5) = 3.74	135.15	0.045
		interaction	F(1, 5) = 0.6	0.47
Fig. S1I (right)	Two-way repeated measures ANOVA	training day	F(1, 5) =2.38	0.18	naive vs day2 q(5) = 1.89	68.53	0.23
		odor valence	F(1, 5) = 0.12	0.73	CS+ vs CS- q(5) = 0.54	19.54	0.71
		interaction	F(1, 5) = 0.56	0.48
Fig. S2H	Two-way ANOVA	glomerular identity	F(1, 107) = 0.031	0.85	M72 vs non-M72 q(107) = 0.96	9.57e-06	0.49
		odor paradigm	F(3, 107) = 0.62	0.59
		interaction	F(3, 107) = 4.3	0.006
Fig. S2I	Two-way ANOVA	glomerular identity	F(1, 107) = 0.0089	0.92	M72 vs non-M72 q(107) = 1.45	1.71	0.3
		odor paradigm	F(3, 107) = 0.85	0.46
		interaction	F(3, 107) = 3.28	0.02
Fig. S2J	Two-way ANOVA	glomerular identity	F(1, 107) = 0.07	0.77	M72 vs non-M72 q(107) = 1.22	-13088	0.38
		odor paradigm	F(3, 107) = 0.29	0.82
		interaction	F(3, 107) = 0.72	0.54
Fig. S3D(left)	Two-way repeated measures ANOVA	odor valence	F(1, 9) = 3.32	0.1	CS+ vs CS- q(9) = 2.87	-0.05	0.07
		mice	F(5, 5) = 2.2	0.2
		interaction	F(5, 5) = 3.81	0.08
Fig. S3D(right)	Two-way repeated measures ANOVA	odor valence	F(1, 18) = 18.67	0.00041	CS+ vs CS- q(18) = 16.21	-0.138	< 0.0001
		mice	F(5, 14) = 5.26	0.0062
		interaction	F(5, 14) = 8.05	0.000923
Fig. S3G	Mixed effects Anova	odor valence(repeated)	F(1, 26) = 6.55	0.016	CS+ vs CS- q(26) = 3.62	0.0071	0.016
		odor paradigm	F(1, 26) = 39.27	< 0.0001	Passive vs Trained q(26) = 8.86	-0.028	< 0.0001
		interaction	F(1, 26) = 2.23	0.14
Fig. S4C	One-way repeated measures ANOVA	injection condition	F(1, 323) = 28.78	< 0.0001	Saline vs CNO q(323) = 7.58	0.2	< 0.0001
Fig. S4I	One-way repeated measures ANOVA	injection condition	F(1, 235) = 39.81	< 0.0001	Saline vs CNO q(235) = 8.92	-0.32	< 0.0001
Fig. S4K	Mixed effects Anova	training pair(repeated)	F(1, 14) = 0.85	0.36	Pair1 vs pair2 q(14) = 1.31	0.025	0.36
		virus type	F(1, 14) = 33.3	< 0.0001	mCh vs Gi q(14) = 8.16	0.16	< 0.0001
		interaction	F(1, 14) = 15.29	0.015
Fig. S5D	Mixed effects Anova	training session(repeated)	F(1, 13) = 0.62	0.44	session1 vs session2 q(13) = 1.13	-0.027	0.43
		virus type	F(1, 13) = 10.53	0.0063	mCh vs Gi q(13) = 5.18	0.12	0.0028
		interaction	F(1, 13) = 5.84	0.03
Fig. S5E	Two sample t-test (two-tailed)	mCH vs Gi	t(6) = 4.04	0.006
