# Supplementary material for: Dopaminergic short axon cells integrate sensory and top–down inputs to enhance discriminative learning in the mouse olfactory bulb
Source: PLoS Biol. 2025 Sep 16;23(9):e3003375. doi: 10.1371/journal.pbio.3003375 (PMC12440180; doi:10.1371/journal.pbio.3003375)
Supplement: S1 Data — (XLSX) [file pbio.3003375.s009.xlsx]

## Sheet: Fig1D
	Naive	Naive	Day2	Day2
Glomeruli	CS+	CS-	CS+	CS-
1	0.0071	0.02289	0.01423	0.01913
2	0.00636	0.04219	0.01373	0.03317
3	0.00612	0.03125	0.01527	0.02594
4	0.00569	0.02589	0.01762	0.02124
5	0.0055	0.05117	0.01327	0.02921
6	0.00465	0.02486	0.01417	0.01926
7	0.00608	0.04576	0.01287	0.03075
8	0.00586	0.03256	0.01366	0.03474
9	0.00945	0.01445	0.01658	0.01768
10	0.0158	0.00822	0.0223	0.01292
11	0.00689	0.00522	0.01753	0.00822
12	0.00481	0.00608	0.01507	0.00793
13	0.0066	0.00503	0.02049	0.0086
14	0.00614	0.00608	0.01597	0.0102
15	0.00842	0.00784	0.02066	0.00833
16	0.00601	0.01107	0.01532	0.01366
17	0.00377	0.01179	0.01464	0.01258
18	0.00569	0.01707	0.0159	0.01604
19	0.0196	0.01913	0.0317	0.01739
20	0.00994	0.00504	0.02332	0.00871
21	0.00849	0.00648	0.02026	0.01051
22	0.00504	0.00571	0.01842	0.01016
23	0.01064	0.00457	0.01963	0.00879
24	0.01346	0.00517	0.02453	0.00968
25	0.00597	0.00428	0.01574	0.01005
26	0.00732	0.00836	0.01778	0.00845
27	0.00469	0.00669	0.01712	0.00759
28	0.00923	0.00551	0.02043	0.01057
29	0.00557	0.00688	0.01856	0.01311
30	0.00434	0.00418	0.01214	0.00825
31	0.00676	0.00363	0.01624	0.00963
32	0.00627	0.00708	0.01732	0.01041
33	0.02117	0.00874	0.03026	0.00976
34	0.00411	0.00562	0.01449	0.012
35	0.00548	0.00603	0.01438	0.00726
36	0.00544	0.00403	0.01512	0.00746
37	0.00413	0.00852	0.01702	0.01349
38	0.00512	0.00624	0.01497	0.00826
39	0.00544	0.00514	0.01497	0.00954
40	0.00718	0.00531	0.01787	0.0086
41	0.00514	0.0046	0.01572	0.00909
42	0.00623	0.00681	0.0181	0.01113
43	0.00419	0.00616	0.01378	0.01048
44	0.00771	0.00526	0.01592	0.01148
45	0.00731	0.0195	0.01659	0.02242
46	0.00432	0.01246	0.01567	0.01708
47	0.00409	0.00545	0.01454	0.01046
48	0.00693	0.00526	0.01394	0.00978
49	0.0087	0.00674	0.01744	0.01361
50	0.01666	0.01386	0.03898	0.05292
51	0.02578	0.01669	0.04225	0.04184
52	0.00916	0.00634	0.02309	0.02267
53	0.01454	0.00583	0.0295	0.01467
54	0.01685	0.00872	0.02435	0.01368
55	0.01445	0.00556	0.02894	0.01653
56	0.02992	0.00554	0.02971	0.01615
57	0.02184	0.00698	0.03399	0.01288
58	0.00783	0.00889	0.03998	0.01171
59	0.01533	0.00623	0.0339	0.01349
60	0.01178	0.00837	0.03426	0.01303
61	0.01968	0.00603	0.03423	0.0136
62	0.02927	0.00692	0.02292	0.01332
63	0.01216	0.00797	0.02052	0.01198
64	0.0504	0.00598	0.02117	0.01153
65	0.01953	0.00546	0.03221	0.01402
66	0.02286	0.00645	0.02538	0.01263
67	0.01765	0.00527	0.02701	0.01433
68	0.01318	0.00857	0.0247	0.0146
69	0.00872	0.00697	0.01735	0.01814
70	0.00863	0.01946	0.02028	0.01719
71	0.01642	0.00707	0.03456	0.02122
72	0.01032	0.00449	0.01956	0.0143
73	0.0195	0.00508	0.02626	0.01447
74	0.00738	0.01054	0.01362	0.01103
75	0.01456	0.0187	0.03053	0.01983
76	0.0168	0.02086	0.02536	0.02309
77	0.02289	0.01684	0.02505	0.03158
78	0.03096	0.02285	0.04018	0.03378
79	0.0199	0.01944	0.04354	0.03209
80	0.01732	0.00906	0.14202	0.0992
81	0.01922	0.01224	0.06562	0.05123
82	0.01195	0.02006	0.02691	0.02256
83	0.01886	0.01465	0.07074	0.04013
84	0.01496	0.00973	0.06532	0.04355
85	0.02972	0.0113	0.07745	0.0556
86	0.00992	0.00966	0.04308	0.03541
87	0.01319	0.01426	0.02453	0.01889
88	0.01472	0.01289	0.03991	0.03505
89	0.02033	0.03942	0.02755	0.02688
90	0.01395	0.0277	0.03432	0.04983
91	0.0133	0.01518	0.04238	0.02409
92	0.01225	0.0135	0.02628	0.0251
93	0.00873	0.02194	0.01817	0.01532
94	0.02193	0.01457	0.03296	0.02995
95	0.01361	0.00761	0.01822	0.01286
96	0.00879	0.01213	0.02014	0.01282
97	0.01792	0.01558	0.02969	0.02951
98	0.00631	0.01005	0.01714	0.01402
99	0.01222	0.00878	0.02135	0.01731
100	0.01525	0.00411	0.03774	0.01777
101	0.0133	0.01388	0.03095	0.03457
102	0.01797	0.019	0.04536	0.04857
103	0.01253	0.02663	0.05857	0.09099
104	0.01051	0.02024	0.04544	0.03385
105	0.00756	0.00892	0.03889	0.01202
106	0.0165	0.00764	0.05292	0.01486
107	0.03148	0.00936	0.04188	0.01931
108	0.0289	0.00594	0.04092	0.01777
109	0.00695	0.01457	0.01683	0.0139
110	0.01105	0.01171	0.02178	0.01719
111	0.00925	0.00941	0.02489	0.02898
112	0.01614	0.00857	0.02416	0.01128
113	0.00973	0.01387	0.03148	0.01377
114	0.01492	0.0078	0.16318	0.10253
115	0.00874	0.01131	0.01754	0.0132
116	0.02673	0.06081	0.03459	0.0597
117	0.01277	0.01299	0.04322	0.03403
118	0.01168	0.01302	0.02083	0.01918
119	0.01426	0.02778	0.02588	0.0272
120	0.00806	0.00841	0.02322	0.0152
121	0.01232	0.0103	0.04129	0.03779
122	0.00819	0.00913	0.01975	0.01455
123	0.01106	0.01426	0.02052	0.01782
124	0.03163	0.00452	0.02557	0.01501
125	0.00922	0.04495	0.02204	0.03344
126	0.01071	0.07987	0.01996	0.0624
127	0.01485	0.09097	0.01962	0.06478
128	0.01406	0.07231	0.01094	0.05018
129	0.03604	0.02285	0.03384	0.02163
130	0.01335	0.01457	0.02529	0.02468
131	0.01454	0.05656	0.02236	0.03862
132	0.01317	0.04312	0.01901	0.03403
133	0.01559	0.03459	0.02248	0.02906
134	0.00888	0.03195	0.02137	0.0369
135	0.01176	0.02267	0.02239	0.03677
136	0.01303	0.04147	0.02442	0.04044
137	0.01261	0.02112	0.0275	0.03159
138	0.01187	0.02545	0.02483	0.01975
139	0.01186	0.02497	0.02501	0.02363
140	0.01262	0.00917	0.01946	0.00981
141	0.00993	0.01461	0.02262	0.01864
142	0.0066	0.0036	0.0167	0.00828
143	0.0291	0.02042	0.02863	0.01237
144	0.01155	0.00798	0.01458	0.00681
145	0.02272	0.01003	0.01906	0.00843
146	0.02579	0.00934	0.02017	0.00936
147	0.02363	0.01095	0.029	0.01376
148	0.01715	0.00619	0.02195	0.01308
149	0.02808	0.00788	0.03065	0.01458
150	0.03614	0.0137	0.02748	0.01179
151	0.08038	0.02633	0.04001	0.02016
152	0.0545	0.01375	0.03638	0.01707
153	0.04435	0.01413	0.02803	0.0138
154	0.04263	0.01681	0.03168	0.0157
155	0.04791	0.01419	0.02665	0.0124
156	0.04081	0.01521	0.02303	0.01239
157	0.02293	0.00922	0.01868	0.01128
158	0.05845	0.01237	0.03019	0.01705
159	0.06333	0.0128	0.02664	0.0146
160	0.06342	0.01294	0.02943	0.01186
161	0.01622	0.00817	0.02423	0.01359
162	0.02878	0.01376	0.01512	0.01047
163	0.04571	0.01483	0.04482	0.0188
164	0.05326	0.01985	0.06055	0.02906
165	0.0125	0.00583	0.01946	0.01042
166	0.02048	0.01054	0.02501	0.00992
167	0.03837	0.02199	0.02922	0.01801
168	0.01494	0.0108	0.01922	0.01043
169	0.01079	0.00723	0.02109	0.01031
170	0.01248	0.01184	0.01962	0.01297
171	0.01205	0.01133	0.01459	0.00658
172	0.02497	0.01295	0.02218	0.00929
173	0.01631	0.00749	0.03114	0.01353
174	0.02041	0.01086	0.04546	0.01889
175	0.02309	0.00931	0.02138	0.01197
176	0.03552	0.01132	0.01958	0.00961
177	0.02021	0.00858	0.0735	0.02773
178	0.03234	0.01365	0.0348	0.0092
179	0.00997	0.03438	0.01759	0.02075
180	0.01033	0.01688	0.02736	0.0141
181	0.00998	0.05071	0.0189	0.02356
182	0.00837	0.02231	0.01446	0.01428
183	0.01709	0.04483	0.01729	0.02659
184	0.01285	0.03045	0.01663	0.01657
185	0.01544	0.05219	0.0144	0.02289
186	0.00881	0.10555	0.01539	0.04993
187	0.01308	0.11436	0.01471	0.04362
188	0.01592	0.04015	0.01663	0.02378
189	0.01599	0.03264	0.01448	0.01216
190	0.01549	0.01134	0.02807	0.01599
191	0.01409	0.04274	0.02339	0.04377
192	0.01758	0.0492	0.01648	0.04567
193	0.01236	0.1081	0.01742	0.05975
194	0.00822	0.0254	0.01208	0.01578
195	0.00948	0.02016	0.02345	0.01525
196	0.01271	0.01955	0.01781	0.01134
197	0.01529	0.06034	0.0092	0.02005
198	0.01003	0.0088	0.01524	0.00748
199	0.01946	0.03778	0.01768	0.02171
200	0.01701	0.01309	0.05213	0.02027
201	0.02015	0.01647	0.08465	0.02536
202	0.02711	0.01219	0.03868	0.01153
203	0.01484	0.02074	0.0169	0.0062
204	0.00999	0.03282	0.02325	0.02037
205	0.00968	0.01126	0.00352	0.00307
206	0.02759	0.00935	0.0017	0.00099786
207	0.02708	0.0065	0.03224	0.00868
208	0.02396	0.00686	0.03192	0.00863
209	0.01057	0.00521	0.01395	0.00559
210	0.022	0.00534	0.01839	0.00615
211	0.03848	0.00812	0.0427	0.01745
212	0.02144	0.00497	0.03602	0.00998
213	0.03649	0.00746	0.02805	0.00835
214	0.01019	0.00756	0.00507	0.00281
215	0.0189	0.00446	0.0211	0.0072
216	0.04429	0.01236	0.02579	0.00672
217	0.01193	0.00721	0.01396	0.00634
218	0.01733	0.00492	0.02924	0.0078
219	0.02686	0.00786	0.03628	0.01009
220	0.018	0.00663	0.03738	0.01105
221	0.01772	0.00813	0.04216	0.01235
222	0.01286	0.03216	0.01499	0.01661
223	0.01479	0.00692	0.03734	0.01225
224	0.01714	0.00783	0.03611	0.01001
225	0.016	0.00717	0.04647	0.01316
226	0.01856	0.00784	0.0263	0.01195
227	0.01977	0.00545	0.02929	0.00915
228	0.01992	0.00496	0.0166	0.00664
229	0.01913	0.00752	0.05506	0.01487
230	0.01205	0.00836	0.02989	0.0095
231	0.02087	0.00839	0.04138	0.01056
232	0.01577	0.00585	0.03448	0.00905
233	0.02324	0.00869	0.04898	0.01253
234	0.02652	0.00666	0.02396	0.00875
235	0.01633	0.00627	0.03569	0.011
236	0.01252	0.02025	0.00948	0.01733
237	0.00849	0.03299	0.01297	0.02333
238	0.00708	0.02146	0.01404	0.01226
239	0.0217	0.03874	0.01689	0.0261
240	0.01129	0.01291	0.01464	0.01443
241	0.00995	0.00765	0.02641	0.01069
242	0.00623	0.01146	0.0126	0.00893
243	0.0083	0.0074	0.01	0.00807
244	0.00967	0.01849	0.01376	0.02309
245	0.01002	0.03018	0.01898	0.03363
246	0.01123	0.00829	0.00984	0.00915
247	0.01222	0.0097	0.03261	0.01193
248	0.02382	0.00965	0.04326	0.01118
249	0.01643	0.00637	0.04169	0.00925
250	0.0139	0.01799	0.05496	0.02175
251	0.01414	0.03428	0.01739	0.02972
252	0.01232	0.0697	0.01395	0.04127
253	0.00844	0.01874	0.00942	0.01643
254	0.01954	0.00603	0.03373	0.00874
255	0.0106	0.00847	0.08157	0.02362
256	0.01465	0.00739	0.03681	0.01039
257	0.02288	0.00678	0.07145	0.01804
258	0.02886	0.00585	0.04001	0.00956
259	0.01213	0.0441	0.02555	0.16578
260	0.03383	0.05606	0.02573	0.11352
261	0.00873	0.01935	0.01519	0.07828
262	0.01077	0.02266	0.01186	0.12952
263	0.01187	0.03556	0.01333	0.08684
264	0.00784	0.01145	0.01253	0.0443
265	0.01098	0.01434	0.01615	0.01495
266	0.00893	0.00971	0.01642	0.0227
267	0.01844	0.05118	0.03048	0.0738
268	0.02239	0.04152	0.01741	0.05926
269	0.0197	0.05146	0.0209	0.06404
270	0.03206	0.05553	0.01513	0.06659
271	0.03962	0.07481	0.0342	0.1275
272	0.00675	0.01163	0.01284	0.01852
273	0.01028	0.0248	0.03215	0.04239
274	0.0121	0.02137	0.0193	0.04132
275	0.02503	0.05123	0.02056	0.06875
276	0.01373	0.02559	0.02771	0.05635
277	0.00795	0.01804	0.01834	0.04443
278	0.01601	0.04097	0.01245	0.05937
279	0.01191	0.01157	0.07564	0.00737
280	0.00942	0.0105	0.09232	0.02591
281	0.01775	0.00774	0.02825	0.01256
282	0.01416	0.0107	0.06342	0.02276
283	0.01473	0.00654	0.03746	0.01223
284	0.01265	0.01157	0.04158	0.01582
285	0.01855	0.00984	0.03037	0.01321
286	0.01545	0.00886	0.02476	0.00962
287	0.02242	0.01016	0.07037	0.0354
288	0.02041	0.01177	0.05007	0.02167
289	0.00298	0.00282	0.02419	0.01481
290	0.03316	0.00857	0.02747	0.01484
291	0.0148	0.00835	0.02571	0.00786
292	0.01877	0.01238	0.03211	0.01167
293	0.01607	0.01167	0.03609	0.01593
294	0.00881	0.01385	0.03161	0.01987
295	0.01182	0.01461	0.04185	0.01574
296	0.00655	0.00442	0.02732	0.01355
297	0.05397	0.01013	0.03448	0.0085
298	0.03533	0.00676	0.02737	0.01939
299	0.0142	0.00878	0.02145	0.01008
300	0.02406	0.05111	0.01598	0.05147
301	0.00725	0.01022	0.0294	0.01538
302	0.00934	0.00699	0.04467	0.01282
303	0.01099	0.01185	0.01459	0.00893
304	0.0156	0.01219	0.01973	0.01147
305	0.01866	0.01093	0.01658	0.00522
306	0.00638	0.01175	0.01147	0.05366
307	0.00834	0.01258	0.01814	0.01928
308	0.01264	0.03199	0.0322	0.03794
309	0.01045	0.02011	0.02409	0.03247
310	0.02193	0.04535	0.02603	0.12458
311	0.02483	0.04823	0.03167	0.05463
312	0.02633	0.03975	0.03853	0.06218
313	0.01684	0.04332	0.02545	0.05589
314	0.01148	0.03522	0.01668	0.03272
315	0.0235	0.06475	0.01679	0.04554
316	0.00991	0.025	0.01332	0.02806
317	0.01571	0.0487	0.01709	0.04059
318	0.0137	0.02185	0.01128	0.01746
319	0.02639	0.04466	0.02034	0.05011
320	0.01722	0.02949	0.02282	0.03669
321	0.02337	0.01196	0.02589	0.01468
322	0.01002	0.02963	0.02368	0.03334
323	0.02071	0.01032	0.017	0.01685
324	0.01736	0.01241	0.01932	0.00862
325	0.01763	0.00543	0.04203	0.01525
326	0.03219	0.00397	0.03138	0.01588
327	0.01136	0.01802	0.02233	0.01513
328	0.00968	0.01043	0.01582	0.01181
329	0.01079	0.01244	0.01642	0.02307
330	0.00912	0.018	0.02011	0.02892
331	0.03954	0.00561	0.04068	0.01425
332	0.01555	0.00616	0.02779	0.01416
333	0.04548	0.00517	0.039	0.01384
334	0.00994	0.00966	0.01663	0.02772
335	0.01651	0.00726	0.02026	0.01363
336	0.01958	0.00377	0.05152	0.01581
337	0.05199	0.00491	0.04223	0.01476
338	0.00871	0.0192	0.0124	0.01376
339	0.00927	0.01286	0.01662	0.01632
340	0.01909	0.00605	0.02509	0.01284
341	0.04456	0.00619	0.03246	0.01418
342	0.02311	0.00583	0.02429	0.01032
343	0.01307	0.03114	0.01276	0.02576
344	0.01192	0.01621	0.01849	0.02076
345	0.01096	0.01616	0.02319	0.03086
346	0.01172	0.03712	0.01372	0.02212
347	0.00805	0.00724	0.05001	0.01302
348	0.01043	0.00755	0.03494	0.03813
349	0.01127	0.00732	0.01648	0.01262
350	0.01344	0.03067	0.0139	0.02175
351	0.01694	0.00841	0.02282	0.01694
352	0.01707	0.0055	0.05157	0.01316
353	0.03296	0.0063	0.01878	0.01058
354	0.02442	0.008	0.02314	0.01178
355	0.02058	0.00584	0.02903	0.01046
356	0.02966	0.00801	0.06073	0.01654
357	0.01015	0.0044	0.01567	0.01
358	0.02159	0.00441	0.04242	0.01029
359	0.00916	0.00462	0.0373	0.01348
360	0.03356	0.00557	0.05827	0.01467
361	0.0086	0.00892	0.01989	0.01737
362	0.01771	0.00877	0.02142	0.01645
363	0.02024	0.00477	0.05417	0.01472
364	0.01963	0.00869	0.02808	0.01447
365	0.01774	0.00772	0.02232	0.01316
366	0.06866	0.00576	0.03183	0.01595
367	0.01047	0.01992	0.02154	0.01886
368	0.00711	0.00922	0.01648	0.01278
369	0.01201	0.0067	0.01289	0.01582
370	0.03673	0.00771	0.02624	0.01369
371	0.01294	0.00575	0.02433	0.0129
372	0.02083	0.00589	0.02754	0.0112
373	0.01515	0.00715	0.02132	0.01302
374	0.01188	0.00916	0.01639	0.02062
375	0.00937	0.01051	0.01637	0.02255
376	0.01193	0.00705	0.01748	0.02103
377	0.00715	0.01061	0.02091	0.01155
378	0.00763	0.01094	0.0583	0.01065
379	0.01364	0.00695	0.02116	0.01391
380	0.00751	0.00998	0.01301	0.01281
381	0.00834	0.01113	0.01536	0.01886
382	0.09675	0.00698	0.0652	0.01327
383	0.01026	0.01135	0.01888	0.01247
384	0.00968	0.00559	0.02928	0.01264

## Sheet: Fig1G
		High selectivity >1 or <-1							High selectivity >1 or <-1								High selectivity >1 or <-1							High selectivity >1 or <-1
		Naïve CS+	Naïve CS+	Naïve CS+	Naïve CS+	Naïve CS+	Naïve CS+		Day2 CS+	Day2 CS+	Day2 CS+	Day2 CS+	Day2 CS+	Day2 CS+			Naïve CS-	Naïve CS-	Naïve CS-	Naïve CS-	Naïve CS-	Naïve CS-		Day2 CS-	Day2 CS-	Day2 CS-	Day2 CS-	Day2 CS-	Day2 CS-
Frames	Time (s)	1	2	3	4	5	6		1	2	3	4	5	6			1	2	3	4	5	6		1	2	3	4	5	6
1	0.075	-0.00152633	-0.00180808	-6.26466e-05	7.4433e-05	-0.00108864	0.000286377		-0.00125263	-0.000604076	-0.000549041	-0.00213121	-0.00106814	-0.000521823			-0.000816601	-0.00151721	4.03021e-05	2.03348e-05	-0.000488634	-0.00139708		-9.43442e-05	-6.70293e-06	-0.000993112	-0.000690215	0.00102125	0.000310745
2	0.15	-0.00199461	-0.00267576	-0.000173827	2.34081e-05	-0.0017774	0.00011255		-0.00202043	0.000422178	-0.000506166	-0.00233528	-0.00129809	-0.000643925			-0.000806209	-0.00189697	0.00024304	4.8169e-05	-0.000173615	-0.00147545		-0.000341962	-5.41768e-05	-0.00145198	-0.0011721	0.00129669	-0.000810558
3	0.225	-0.00234111	-0.00299038	-0.000413646	-0.000394641	-0.00243043	2.7773e-06		-0.00213468	0.00214377	-0.000515447	-0.00176326	-0.00145696	-0.000496462			-0.000743083	-0.00156618	0.000459079	0.000108013	0.000338994	-0.00129394		-0.000747973	-4.51499e-05	-0.00174772	-0.00186359	0.0011814	-0.00212684
4	0.3	-0.00219075	-0.00211209	-0.000601724	-0.00118308	-0.00248867	-0.000267041		-0.00242532	0.00332765	-0.000944247	-0.0006447	-0.00130527	-0.000175278			-0.00138651	-0.000568006	0.000561792	0.000244141	0.000668844	-0.00126681		-0.00139736	-8.82288e-05	-0.0016984	-0.00193188	0.00103617	-0.00372211
5	0.375	-0.00195469	-0.00128737	-0.000965076	-0.00226022	-0.00251315	-0.000507562		-0.00251592	0.00368001	-0.00182945	-0.000477102	-0.00103074	0.00058944			-0.00206067	-0.000589478	0.000469175	0.000561448	0.00073687	-0.00109938		-0.00141752	4.93716e-06	-0.0018326	-0.00149842	0.000955085	-0.00498216
6	0.45	-0.00159207	-0.000996262	-0.00115851	-0.00349272	-0.00251121	-0.000991431		-0.00306414	0.00396879	-0.00249241	-0.000539994	-0.000554118	0.00111485			-0.00299213	-8.9957e-06	0.000170111	0.00109609	0.000216242	-0.00119508		-0.0015909	0.000427967	-0.00176245	-0.00134091	0.00105493	-0.00514885
7	0.525	-0.00130667	-0.00148241	-0.00118902	-0.00450761	-0.00264622	-0.00156729		-0.00416207	0.00427065	-0.00300624	-0.000920212	2.03638e-05	0.000462934			-0.00377923	0.000313705	-8.12186e-05	0.00179221	-0.000211026	-0.000826517		-0.00142674	0.000762347	-0.00206799	-0.00111711	0.000959235	-0.00531652
8	0.6	-0.00128447	-0.00216437	-0.00144529	-0.00515615	-0.00271732	-0.00184238		-0.00526062	0.00494723	-0.0033227	-0.000847126	0.000486593	-0.000343284			-0.00383844	0.000711558	1.18881e-05	0.00252796	-0.000712672	-0.000646823		-0.000931039	0.000806327	-0.00202031	-0.00124657	0.000532717	-0.00530503
9	0.675	-0.0014463	-0.00196816	-0.00162898	-0.00545318	-0.00272369	-0.00177374		-0.00615748	0.00538198	-0.00306202	-0.000244034	0.00136782	-0.000887445			-0.00425773	0.00129958	0.000161255	0.00315674	-0.000778838	-0.00053143		-0.000761842	0.000754289	-0.0019839	-0.00159587	0.000160955	-0.00522244
10	0.75	-0.00203197	-0.00132591	-0.00189203	-0.00547381	-0.00286299	-0.00112146		-0.00598801	0.00513983	-0.00288735	0.000350204	0.0020368	-0.00162423			-0.00464285	0.00181808	1.67859e-05	0.0035791	-0.000497903	-0.000545534		-0.000688565	0.00021169	-0.00198153	-0.00152503	-0.000648276	-0.00482678
11	0.825	-0.00220081	-0.00108914	-0.00195309	-0.00528639	-0.00289905	-0.000986453		-0.00530599	0.00478824	-0.00234602	0.000631006	0.00192772	-0.00181119			-0.00508538	0.00213667	-9.66203e-05	0.0038255	-0.000382029	-0.000750286		-0.000560437	-0.000437785	-0.00121231	-0.001483	-0.00102022	-0.00403962
12	0.9	-0.00261791	-0.00156505	-0.00202688	-0.00500235	-0.00315563	-0.00136323		-0.00390067	0.00419873	-0.00153982	0.000145758	0.00170505	-0.00135524			-0.00548194	0.00204954	-0.000671737	0.00398732	0.000149054	-0.000966017		-0.00054768	-0.000791029	-0.000106685	-0.00123576	-0.00138718	-0.00321949
13	0.975	-0.00299072	-0.00217746	-0.00194828	-0.0047	-0.00277851	-0.00222922		-0.00270076	0.00379788	-0.000553875	-0.00060795	0.00143331	-0.00131381			-0.00569851	0.00254578	-0.000784475	0.00404259	0.000140267	-0.00145054		-0.000151186	-0.000533487	0.00114169	-0.00125097	-0.0017642	-0.00289318
14	1.05	-0.0033429	-0.002414	-0.00186441	-0.00439511	-0.00258446	-0.00261605		-0.00193079	0.00300115	7.01974e-05	-0.00140476	0.00105966	-0.00100631			-0.00586031	0.00232802	-0.00104445	0.00392485	-0.000454772	-0.00139928		0.000692164	-0.000407099	0.00235713	-0.00121374	-0.00190398	-0.00316957
15	1.125	-0.0037839	-0.0021451	-0.00167943	-0.00410323	-0.00249048	-0.00224429		-0.0011419	0.00241686	0.000993403	-0.00212017	0.00100034	-0.000477016			-0.00559587	0.00218414	-0.0011498	0.00361184	-0.000392244	-0.00141616		0.00114189	-0.000443466	0.00332827	-0.00141974	-0.00152873	-0.00388197
16	1.2	-0.00396614	-0.00124403	-0.00132292	-0.00383755	-0.00223761	-0.00160431		-0.000214036	0.00172104	0.00180421	-0.00285912	0.000647413	-0.000209083			-0.00497163	0.00203346	-0.00131281	0.00310648	-0.000466942	-0.00149128		0.00165449	-0.000382001	0.00374224	-0.00170738	-0.00166411	-0.00441828
17	1.275	-0.00431748	-0.00125949	-0.000561361	-0.00355257	-0.00218719	-0.000865771		0.00102075	0.000655819	0.00265242	-0.00346483	0.000561266	-0.000375655			-0.00439398	0.0016003	-0.0019222	0.00248373	-0.000857724	-0.00172046		0.00168189	-0.000902069	0.00452762	-0.00221453	-0.00184558	-0.00423293
18	1.35	-0.00437904	-0.000979562	-0.000106355	-0.00324308	-0.00191394	-0.00095164		0.0020031	0.000177438	0.00389547	-0.00332966	0.000312918	-0.000589378			-0.00346005	0.00121691	-0.0018101	0.00184133	-0.000648339	-0.00224827		0.00169426	-0.000498645	0.00517118	-0.00238076	-0.00145784	-0.00324392
19	1.425	-0.00447967	-0.000430259	0.00030972	-0.00297614	-0.00125168	-0.00148764		0.00283576	-0.000940415	0.00489672	-0.00279561	0.000640391	-0.00119585			-0.00317337	0.000814649	-0.00135391	0.00119148	-0.00105922	-0.00215639		0.00131647	0.000653519	0.00529837	-0.00227362	-0.00135053	-0.00268854
20	1.5	-0.00454263	0.00011618	0.000869941	-0.00278451	-0.000846809	-0.00144391		0.00331271	-0.00160261	0.00616135	-0.00213379	0.00119426	-0.00150516			-0.0028251	0.000653444	-0.000924948	0.000510507	-0.00204457	-0.0016961		0.00076689	0.00130316	0.00479119	-0.00194368	-0.000667635	-0.0028536
21	1.575	-0.00464125	0.000501392	0.00142475	-0.00267083	-0.000565256	-0.00102469		0.0034673	-0.00157016	0.00650129	-0.00152326	0.000971582	-0.0017085			-0.00223772	0.000435922	-0.000444981	-0.000192687	-0.00185945	-0.00160423		0.000694302	0.00133998	0.00448035	-0.0016899	-5.84611e-07	-0.00276583
22	1.65	-0.00434459	0.000391292	0.00174876	-0.00263504	-0.000440356	-0.000331769		0.00395581	-0.0016691	0.00650279	-0.00139908	0.000925416	-0.00166536			-0.00200053	0.000385269	-0.000206109	-0.000849327	-0.00169972	-0.00194378		0.000185321	0.00161873	0.0038655	-0.00179809	0.000467943	-0.00314523
23	1.725	-0.0042878	0.000253582	0.00200302	-0.0026053	-0.000842354	-2.51999e-05		0.00388847	-0.00167302	0.00643929	-0.00161311	0.000534349	-0.000947923			-0.00159167	0.000316471	3.40989e-05	-0.00137228	-0.00121878	-0.00220684		-0.000337932	0.00183041	0.00346045	-0.00224339	0.0011568	-0.00394188
24	1.8	-0.00385708	0.000361634	0.00163534	-0.00250151	-0.00123472	-0.000411658		0.00437858	-0.00191695	0.0063944	-0.00227943	0.000201606	-0.000744396			-0.00155669	8.58122e-05	0.000374829	-0.00176778	-0.000232337	-0.00245619		-0.000378856	0.00218108	0.00313888	-0.00264831	0.00176708	-0.0039997
25	1.875	-0.00339967	0.00102654	0.00172377	-0.00232244	-0.00158239	-0.000817626		0.00493121	-0.00238126	0.00658281	-0.00169209	0.000196812	-0.000533998			-0.00166366	-0.000269544	0.000685861	-0.00208793	-2.3753e-05	-0.00246823		-0.000837812	0.00255493	0.00229846	-0.0024277	0.00229098	-0.00438388
26	1.95	-0.0033656	0.00178265	0.00157619	-0.00208447	-0.00169532	-0.0010764		0.00528205	-0.0030059	0.00659675	-0.00092363	-3.37101e-06	-0.000486382			-0.00128379	-0.000729033	0.000391137	-0.00236137	-0.000197366	-0.00199196		-0.00104197	0.00202496	0.00163102	-0.00256369	0.00222812	-0.00416118
27	2.025	-0.00295784	0.00204582	0.00130162	-0.00180504	-0.00181293	-0.000452786		0.00520849	-0.00321882	0.00616949	7.87922e-05	0.000242178	-0.00092835			-0.00109376	-0.000993218	0.000145933	-0.00259457	-6.65282e-05	-0.0020791		-0.00115625	0.000780758	0.000886034	-0.00188319	0.00231141	-0.00340738
28	2.1	-0.00207827	0.00160502	0.00133158	-0.00152559	-0.00149297	-1.19961e-05		0.00445504	-0.00362227	0.00489517	0.00199453	0.000250536	-0.000881895			-0.00130213	-0.0012626	4.99746e-05	-0.00270345	-7.71297e-05	-0.00204546		-0.0012677	0.000325043	0.000248286	-0.00133319	0.00257623	-0.00279208
29	2.175	-0.00118809	0.0010031	0.00073388	-0.00123177	-0.000794609	0.000474894		0.0028586	-0.00369624	0.0034018	0.00321579	0.000257342	-0.000596109			-0.00110436	-0.0015895	-7.67123e-05	-0.00256322	0.0002122	-0.00164509		-0.00141055	-6.62816e-05	-0.000203566	-0.000652215	0.00254153	-0.00206004
30	2.25	-1.38824e-05	0.000376771	0.000642202	-0.000887519	-0.000416254	0.000389659		0.00162965	-0.00331529	0.00228186	0.00345019	-0.000153701	-0.000110062			-0.00152946	-0.00123925	0.000200069	-0.00215796	0.000496322	-0.00103231		-0.00126264	-0.000370029	-0.000425813	0.000324482	0.00255613	-0.00150268
31	2.325	0.000899742	0.000115679	0.000544325	-0.000516162	0.000330262	1.82157e-05		0.000577495	-0.00274402	0.00104584	0.00330446	-0.000455856	0.000421808			-0.00153669	-0.000809794	4.80671e-06	-0.00155862	0.000230831	-0.000331209		-0.000846577	-0.000452474	-0.000507514	0.000580229	0.00161195	-0.0009296
32	2.4	0.00140762	-0.00013434	0.000278755	-0.000154753	0.000743083	0.000120904		-0.00110906	-0.00149413	0.000309363	0.00232895	-0.000327891	0.000616408			-0.00094413	-0.000316688	-0.000297156	-0.000818496	0.000354991	3.40209e-05		-0.000465942	-0.00063949	-0.000241207	0.000280817	0.000219205	-0.000553916
33	2.475	0.0014727	-9.37356e-05	-9.96397e-05	0.000133219	0.000892623	9.30587e-05		-0.00185769	-0.00019977	-0.000581359	0.000610248	-0.000552067	0.000263879			-0.000616343	0.000313683	-0.000696819	1.92232e-05	0.000276775	-0.00015496		-7.48134e-05	-0.000641293	-0.000308174	-7.61314e-05	-0.000710049	-0.000103549
34	2.55	0.00098432	-0.000513464	-0.00027842	0.000281614	0.000761677	0.000267482		-0.00228372	0.00130316	-0.00131334	-0.00074632	-8.82875e-05	-0.000596215			1.39751e-05	0.000623055	-0.000619441	0.000933947	5.61359e-05	-0.000271229		0.000382122	-0.000215902	-0.000470739	-0.000111603	-0.0008187	0.000205254
35	2.625	-0.000569293	-0.000712925	8.67286e-06	0.000291306	0.000258601	0.000528625		-0.00175579	0.00228193	-0.000947276	-0.00163572	-0.000126211	-0.00136448			0.000501102	0.000747994	-0.00031708	0.00192218	0.000287787	6.25628e-05		0.00061913	0.00066942	-0.000533264	0.00010016	-0.0010499	0.000676095
36	2.7	-0.00269052	-0.000877535	0.000349391	0.00022413	-0.000425844	0.000417154		-0.000823944	0.00298352	-0.00112768	-0.00190802	-0.000551365	-0.00148045			0.000620618	0.00100073	-0.00025671	0.00291485	-6.8477e-05	0.000417591		0.000628189	0.00171332	-0.000845883	0.000450228	-0.00149009	0.000987187
37	2.775	-0.00394251	-0.00152933	0.00072231	0.00011529	-0.000653712	2.49606e-05		0.000696484	0.00327031	-0.00120762	-0.0017866	-0.00109381	-0.00109513			0.000541658	0.00180623	0.000244707	0.00380466	0.00015183	0.000324956		0.000850046	0.00267786	-0.00090172	0.000882823	-0.00189125	0.00128344
38	2.85	-0.00428508	-0.00149672	0.000722525	2.67288e-05	-0.00031903	-0.000308223		0.00131552	0.0027993	-0.0010847	-0.00145222	-0.00197775	-0.000734064			0.000453026	0.00170543	0.000605579	0.00449658	0.000639944	0.000412883		0.000901698	0.00339833	-0.000632501	0.00135012	-0.00286578	0.00181734
39	2.925	-0.00355001	-0.00203134	0.000505	1.17893e-05	-2.21333e-05	-0.000282986		0.00143218	0.00219609	-0.000549983	-0.00167662	-0.0022671	-0.000229417			0.000130636	0.00176705	0.000628072	0.00491184	0.000511761	5.88556e-05		0.00115605	0.00379285	-0.000316813	0.00180776	-0.00309526	0.00213154
40	3	-0.00231153	-0.00205177	0.000484366	7.30801e-05	0.000591691	7.61957e-06		0.00161413	0.000941156	0.000365685	-0.00212502	-0.002474	-0.000213086			0.000114584	0.00186298	0.0010032	0.00503722	0.000821788	-0.000117688		0.00131418	0.00342686	0.000339975	0.00213742	-0.00285004	0.00290151
41	3.075	-0.00128307	-0.00213195	0.000339111	0.000177002	0.000473005	0.000395345		0.000993315	2.99601e-05	0.00154167	-0.00295735	-0.0022911	0.000153983			0.000304827	0.00187785	0.000911367	0.00489331	0.00071724	0.000464297		0.0010327	0.00348313	0.000646984	0.00236643	-0.00248797	0.0031218
42	3.15	-0.00172048	-0.00248913	0.000667764	0.000246283	0.000550516	0.000960407		0.000832963	-0.000167461	0.00220003	-0.00328206	-0.00271882	0.000626376			0.00025342	0.00212203	0.00085639	0.00448581	0.000287282	-6.019e-05		4.24622e-05	0.00355431	0.000605042	0.00177012	-0.00214464	0.00268349
43	3.225	-0.00234366	-0.0024228	0.000614175	0.000240175	0.000515157	0.000923165		0.00116891	0.000609212	0.00232915	-0.00320346	-0.00325665	0.00120347			0.000440539	0.00155106	0.00116572	0.00383406	0.00026947	-0.000442395		-0.00101215	0.00316063	0.000270262	0.00125704	-0.00201804	0.00228989
44	3.3	-0.00321203	-0.00226844	0.000414861	0.000120607	0.000490824	0.000697244		0.00118326	0.00155149	0.00307673	-0.00316724	-0.00307744	0.00186115			0.000550178	0.00138754	0.00141137	0.00301607	3.97992e-05	-0.000559955		-0.00181763	0.00271138	0.000317869	0.000811973	-0.00177701	0.00211545
45	3.375	-0.0037844	-0.00190891	0.000653546	-9.84055e-05	0.000389682	0.000632953		0.000643324	0.0027222	0.00409882	-0.00202907	-0.00211452	0.00200195			0.000591579	0.000620488	0.00162758	0.00215644	0.000222384	-0.000446687		-0.00263616	0.00220054	0.000302818	0.000179347	-0.000510279	0.00283261
46	3.45	-0.00274233	-0.00154628	0.000420793	-0.000307439	-1.33701e-05	0.000726913		-0.000299118	0.0036379	0.00458246	-0.000923207	-0.000516946	0.0025829			0.000377917	-9.8481e-05	0.00173295	0.00140443	0.000136922	-0.000155141		-0.00309542	0.00192703	0.000897013	0.000484973	0.000516974	0.00323149
47	3.525	-0.00129083	-0.00148798	0.000716333	-0.000423506	-7.13744e-05	0.00073106		-0.000864519	0.00434747	0.00470085	-0.000254187	0.000913202	0.00367506			0.000184989	0.000311101	0.00157127	0.000884806	0.000303655	-0.000186768		-0.00335884	0.00215646	0.00195613	0.000633463	0.00119811	0.00310121
48	3.6	-0.000450935	-0.00171466	0.00127478	-0.000392627	-0.000346732	0.000892124		-0.00135244	0.00523381	0.00477077	0.000624603	0.00190649	0.00439123			-0.000668909	0.000198264	0.00118493	0.000639526	0.000827524	-0.000309727		-0.00356947	0.00270885	0.00310589	0.00122837	0.00120732	0.00210866
49	3.675	-0.000265157	-0.00135437	0.000898883	-0.00013384	7.43211e-05	0.00136962		-0.00163669	0.00745964	0.00476067	0.000346253	0.00263396	0.00497767			-0.00158922	0.000187806	0.00114993	0.000675813	0.00099108	-0.000265672		-0.00331103	0.00340105	0.00434857	0.00120532	0.000326006	0.00026515
50	3.75	-0.00127403	-0.000402255	0.00139488	0.000379664	0.000278391	0.00215269		-0.00179692	0.0113604	0.00544992	0.000737539	0.00417709	0.00550514			-0.00186881	0.000626881	0.00182021	0.00102453	0.00225449	0.000585123		-0.00282133	0.00471535	0.00521808	0.000856828	0.000865365	-0.00156928
51	3.825	-0.00173059	0.00122302	0.00205373	0.00121669	0.00138365	0.00399693		-0.00215205	0.0165979	0.00757958	0.00186976	0.0064181	0.00568047			-0.00189616	0.000489131	0.00297843	0.00179581	0.00292449	0.00100518		-0.00187474	0.0064419	0.00601997	0.00118004	0.00341766	-0.00233001
52	3.9	-0.00127592	0.00317719	0.00365614	0.00258019	0.00349711	0.00609106		-0.0017208	0.0215693	0.0107089	0.0046058	0.00965195	0.00743336			-0.00103751	0.000644129	0.00501974	0.00314539	0.00404961	0.00107302		-0.000238973	0.00869759	0.00654137	0.0021375	0.008875	-0.00225459
53	3.975	-0.000667246	0.00473013	0.00594677	0.00457337	0.0055489	0.00834		-0.000346446	0.0238556	0.0142775	0.0090055	0.0126983	0.0109287			0.000710183	0.000962602	0.00775065	0.00517562	0.00709329	0.00129169		0.00199382	0.00975098	0.00736971	0.00367326	0.0158873	-0.00160006
54	4.05	-6.74705e-05	0.00665367	0.00863063	0.00711453	0.00851528	0.0110862		0.0029999	0.0229159	0.0181566	0.0127474	0.0147245	0.0147228			0.00317142	0.00171023	0.0101155	0.00787864	0.01102	0.00185215		0.00488338	0.00986983	0.00864317	0.00550737	0.0244503	0.000217735
55	4.125	0.000123257	0.00864876	0.011399	0.009975	0.0113095	0.0138522		0.00727653	0.0210396	0.0206115	0.0162819	0.015827	0.0189012			0.00606611	0.00321714	0.0133655	0.0111102	0.0160806	0.00317841		0.00771907	0.0107781	0.00981283	0.00773259	0.0327442	0.00191879
56	4.2	0.000729057	0.0108267	0.016009	0.0128544	0.0128284	0.0167235		0.0111974	0.0205216	0.0216024	0.0181483	0.0164244	0.0222134			0.00929089	0.0053563	0.0158156	0.0145848	0.0220593	0.00438702		0.00985241	0.0115793	0.0109688	0.0100058	0.0397766	0.00319726
57	4.275	0.00264647	0.0133927	0.023613	0.0156091	0.0145072	0.0198533		0.0139472	0.0206798	0.0222894	0.0201989	0.0167938	0.0247904			0.0122329	0.00834452	0.0180226	0.0179518	0.027738	0.00533081		0.0110103	0.0149532	0.0118712	0.0120388	0.0463043	0.00448019
58	4.35	0.00542373	0.0149142	0.0332325	0.018317	0.0160931	0.0231626		0.0157744	0.0217475	0.023951	0.0230811	0.0167615	0.0282914			0.0137484	0.0108137	0.0199468	0.0209364	0.0323255	0.00591325		0.0115653	0.0177484	0.0113427	0.0135708	0.0501581	0.00529588
59	4.425	0.007753	0.0159126	0.0418591	0.0211484	0.0165581	0.0267515		0.0159444	0.0230692	0.026364	0.0260678	0.0164901	0.0307248			0.0146094	0.0131292	0.0210762	0.0233615	0.0367742	0.00701515		0.0115694	0.0192709	0.0103413	0.0137496	0.0518021	0.00610013
60	4.5	0.00862106	0.0167021	0.0459711	0.0241821	0.0170548	0.0300885		0.0163563	0.024303	0.0288313	0.0280382	0.0166848	0.031714			0.0149472	0.0156601	0.0221607	0.0251653	0.0409744	0.00785258		0.0107351	0.0196756	0.00910357	0.0132096	0.0515862	0.00713638
61	4.575	0.00939142	0.016645	0.0464648	0.0272769	0.0178286	0.0331895		0.0171673	0.0247901	0.0313205	0.0288201	0.0174698	0.0324192			0.0150731	0.018293	0.0217503	0.026432	0.0440106	0.00767902		0.0101535	0.017806	0.00842156	0.0130022	0.0495139	0.00818337
62	4.65	0.0101935	0.016918	0.0455527	0.030206	0.0178396	0.035784		0.0177208	0.025215	0.0316422	0.0282341	0.0186376	0.0301765			0.0147206	0.0206165	0.0211193	0.0272878	0.0465747	0.00730116		0.00917131	0.0162766	0.00879492	0.0130856	0.0474091	0.00943378
63	4.725	0.0115094	0.0174113	0.0453845	0.0328258	0.0182265	0.0372071		0.0185497	0.0245082	0.031944	0.0276132	0.0194147	0.0278127			0.0140033	0.0224716	0.0198453	0.0278173	0.0489838	0.0069382		0.00843235	0.0148907	0.0100946	0.0135967	0.0458382	0.0111467
64	4.8	0.0129158	0.0170898	0.0448016	0.0350212	0.0181492	0.038189		0.017871	0.0234256	0.0341007	0.028916	0.0199131	0.0262083			0.0133928	0.0236667	0.0188211	0.028027	0.0500196	0.00712795		0.00693839	0.014273	0.0109533	0.01448	0.0439883	0.0124189
65	4.875	0.013019	0.0167605	0.0432508	0.036707	0.0172787	0.0388863		0.0167916	0.0230991	0.0373386	0.029486	0.0198797	0.0243772			0.0127794	0.0238711	0.0186161	0.0278687	0.0495357	0.00788374		0.00479521	0.0157214	0.0108409	0.0151484	0.0424846	0.0127602
66	4.95	0.0111227	0.0154107	0.039279	0.0378591	0.016084	0.0387935		0.0152761	0.0228053	0.0405248	0.0302187	0.0203983	0.024382			0.0125529	0.0242556	0.0181066	0.0273547	0.0482921	0.0089902		0.00275065	0.0169806	0.0101874	0.0151043	0.0414158	0.0125705
67	5.025	0.00863206	0.0142215	0.0352173	0.0383692	0.0143775	0.0384876		0.0128671	0.0217929	0.042196	0.0303485	0.0213814	0.0249891			0.0124904	0.0239314	0.0171437	0.0266005	0.0464284	0.00920012		0.00108559	0.0180147	0.00851844	0.0140031	0.0413548	0.0121613
68	5.1	0.00749603	0.0139321	0.0331479	0.0381434	0.0132617	0.0381511		0.0113315	0.0203039	0.0423052	0.0295139	0.0218043	0.0255731			0.011922	0.0226999	0.0169513	0.0257885	0.0446941	0.00892853		0.000979018	0.0182045	0.00725437	0.0118622	0.0424484	0.0122007
69	5.175	0.00833688	0.013839	0.0311925	0.0373003	0.0122208	0.0373324		0.00954074	0.0179488	0.0417878	0.0285409	0.0221773	0.025513			0.0111262	0.021725	0.0178781	0.0251239	0.0426363	0.00880401		0.00112072	0.0170843	0.00654862	0.00943531	0.0432149	0.012574
70	5.25	0.0110124	0.0144155	0.0295107	0.0361307	0.0119279	0.0361322		0.00752969	0.0150691	0.0419695	0.0279307	0.0212324	0.025393			0.0105589	0.0207375	0.0185999	0.0246799	0.0416029	0.00815946		0.00138661	0.0160287	0.00597674	0.00827456	0.0439738	0.0126272
71	5.325	0.0132445	0.0148149	0.0275582	0.0350029	0.0113604	0.0347078		0.00564545	0.0121177	0.0418003	0.0284233	0.0195575	0.0249979			0.00995039	0.021221	0.0191002	0.0243539	0.0405053	0.00722765		0.00163426	0.0145404	0.0063702	0.0081078	0.0443761	0.012476
72	5.4	0.0141243	0.0145087	0.0269777	0.0342297	0.0111713	0.0333828		0.0032258	0.00907597	0.0414236	0.0288873	0.0179619	0.0239994			0.00962057	0.0217408	0.0187443	0.0240241	0.0384139	0.00578348		0.00242998	0.0135352	0.0064558	0.00858394	0.0437873	0.0118815
73	5.475	0.0131672	0.0142964	0.0270173	0.0339379	0.0109521	0.0324852		0.000984878	0.00580911	0.0409064	0.0294074	0.016524	0.0230008			0.00930389	0.0225249	0.0180351	0.0236238	0.0385636	0.00405428		0.00387349	0.0111084	0.00580846	0.00842115	0.0433845	0.0119975
74	5.55	0.0118572	0.0142002	0.025499	0.0339983	0.0103203	0.0319403		-0.00171551	0.00329902	0.0399424	0.0287969	0.0162082	0.0217013			0.00938721	0.0240676	0.01763	0.0231502	0.0396866	0.00200205		0.00602139	0.00974648	0.0045095	0.00675809	0.0427842	0.0122647
75	5.625	0.0114716	0.0141369	0.0222274	0.0340387	0.00928718	0.0313555		-0.00243918	0.000816342	0.0389776	0.0257562	0.0160127	0.0208666			0.00915093	0.0246952	0.0176456	0.022673	0.0395695	-0.00044645		0.00768515	0.00885326	0.00195304	0.00483114	0.0420466	0.0119861
76	5.7	0.0109244	0.0139585	0.01744	0.0336222	0.00755267	0.0304455		-0.00186761	-0.00188248	0.0364266	0.0219285	0.0148511	0.0205937			0.00850739	0.0248514	0.016958	0.0222299	0.0392331	-0.00202745		0.00858917	0.00662809	-0.000503718	0.00371644	0.0405852	0.0116111
77	5.775	0.00997514	0.0134972	0.013092	0.0324314	0.00573073	0.0286624		-0.00108471	-0.00416452	0.0322245	0.0181319	0.0129052	0.0204197			0.00735618	0.0244891	0.0147074	0.0217244	0.0365452	-0.00389194		0.00854543	0.00393876	-0.00240451	0.00406934	0.0373611	0.0109134
78	5.85	0.00947694	0.0126795	0.0102421	0.0303172	0.00369002	0.0259642		0.000401463	-0.00726241	0.0271476	0.0137577	0.0102105	0.019801			0.00589836	0.023621	0.0121544	0.0209722	0.0312112	-0.00566075		0.00829241	-0.000516145	-0.00376843	0.00477166	0.0315257	0.0103253
79	5.925	0.00835083	0.0114141	0.00822956	0.0273489	0.00244602	0.0224348		0.000664804	-0.00995604	0.0220313	0.0100294	0.00756605	0.0189182			0.004557	0.0221969	0.00995629	0.0198305	0.0256856	-0.0066824		0.00772254	-0.00525918	-0.00573387	0.00567698	0.0248266	0.00958012
80	6	0.00735779	0.0103796	0.00557321	0.023769	0.00092835	0.0180821		0.000243405	-0.0130827	0.0171212	0.00621884	0.00492399	0.0173014			0.00312275	0.0202818	0.00800576	0.0182827	0.0202546	-0.00816317		0.00595203	-0.00963587	-0.00764903	0.00597167	0.0185984	0.00889554
81	6.075	0.00599968	0.00947171	0.00249695	0.0198215	-0.0005228	0.0133981		-0.000289296	-0.0161877	0.0126412	0.00195099	0.0029517	0.0158312			0.00181439	0.0171012	0.00630569	0.0163982	0.0153269	-0.00897382		0.00404258	-0.0120181	-0.00967089	0.00585696	0.0134766	0.007497
82	6.15	0.00380797	0.00808276	-0.000283506	0.015742	-0.00138206	0.00867831		-0.000584321	-0.0184166	0.00901152	-0.00110662	0.000658416	0.0146494			0.000394229	0.0129771	0.00460971	0.0143171	0.0113569	-0.00958198		0.0019105	-0.013274	-0.0113264	0.00645169	0.00980905	0.00555287
83	6.225	0.00133723	0.00718695	-0.00235411	0.0117987	-0.00187183	0.00485822		-0.000707607	-0.0203804	0.00565892	-0.00344456	-0.00115664	0.0129993			-0.000491264	0.00855885	0.00237925	0.0122246	0.00804217	-0.0105282		-0.000603598	-0.0145855	-0.0108426	0.00747865	0.00621837	0.00377857
84	6.3	-0.000786798	0.00635647	-0.00381826	0.00822824	-0.00170613	0.00140999		-0.00107195	-0.0213087	0.00216131	-0.00560307	-0.00233591	0.0105787			-0.0011831	0.00489513	0.000583832	0.0102313	0.00479521	-0.0106953		-0.0024358	-0.0150401	-0.0103724	0.00817634	0.00319353	0.0024104
85	6.375	-0.00199298	0.00526729	-0.00507338	0.00518236	-0.00228756	-0.00121944		-0.00111061	-0.0212288	-0.000784813	-0.00762687	-0.00332053	0.00796116			-0.00191166	0.00199215	-0.000864164	0.00835375	0.00176823	-0.011003		-0.00366186	-0.015874	-0.00905432	0.00868628	0.000276299	0.00148534
86	6.45	-0.00217596	0.004758	-0.00589451	0.00265639	-0.00336399	-0.00239318		-0.00142795	-0.0215562	-0.00320012	-0.00944824	-0.00280237	0.00497508			-0.00265278	-0.000743184	-0.00184758	0.00658715	-0.000934378	-0.011099		-0.00506816	-0.0166185	-0.00749672	0.00892017	-0.0028539	0.000491259
87	6.525	-0.00202745	0.00383706	-0.00635546	0.00055055	-0.00404242	-0.00353183		-0.00177375	-0.0226936	-0.00436372	-0.0104696	-0.00206645	0.00264762			-0.00329832	-0.00316224	-0.00313347	0.00490346	-0.00340637	-0.0113962		-0.00600868	-0.0175018	-0.0062632	0.00874272	-0.00539755	-0.000263207
88	6.6	-0.00236706	0.00277776	-0.00642775	-0.00121462	-0.00527919	-0.00446796		-0.001865	-0.0235601	-0.00458146	-0.010848	-0.000958579	0.00192304			-0.00348383	-0.00496455	-0.00455087	0.00325856	-0.00492836	-0.0115151		-0.00641713	-0.0179339	-0.00451692	0.00849146	-0.00776846	-0.00118816
89	6.675	-0.00340438	0.00185125	-0.00607746	-0.00269591	-0.00540981	-0.0055389		-0.0022187	-0.0236272	-0.00404441	-0.0103794	-0.000536529	0.00135328			-0.00361789	-0.00628545	-0.00560592	0.00167518	-0.00585186	-0.011256		-0.0067532	-0.0179585	-0.00327228	0.00782265	-0.00900412	-0.00178126
90	6.75	-0.00526467	0.000823867	-0.00573599	-0.00390946	-0.00524789	-0.00747973		-0.00317529	-0.0232665	-0.00407491	-0.0103665	-0.000625527	0.0013084			-0.00357513	-0.00712047	-0.00688577	0.000229746	-0.00691688	-0.0112986		-0.00657802	-0.0179097	-0.00210035	0.00620756	-0.00901306	-0.00216212
91	6.825	-0.00623418	0.00042575	-0.00566009	-0.00483119	-0.00517322	-0.00888043		-0.00469717	-0.0217722	-0.00413836	-0.0105426	-0.000990499	0.00181977			-0.00335037	-0.00785342	-0.0073087	-0.0010156	-0.007493	-0.0106807		-0.00599271	-0.0171306	-0.00121804	0.00454014	-0.00876573	-0.00264296
92	6.9	-0.00741261	0.000406402	-0.00591552	-0.0054791	-0.00485695	-0.00955312		-0.00626816	-0.0200932	-0.00338697	-0.0102877	-0.000971746	0.00189378			-0.00354941	-0.00861718	-0.00782047	-0.00204403	-0.00791035	-0.00991925		-0.00583882	-0.0158515	-0.000393518	0.00294031	-0.00859509	-0.00360064
93	6.975	-0.00819082	0.00084602	-0.00594867	-0.00589805	-0.00513039	-0.0098936		-0.00752426	-0.0184299	-0.00325056	-0.00966982	-0.00086436	0.0017178			-0.00407607	-0.00884013	-0.00816864	-0.00286889	-0.00816715	-0.00952739		-0.0053914	-0.0146176	0.000661908	0.00156706	-0.00903767	-0.0047852
94	7.05	-0.00856271	0.00118355	-0.0062053	-0.00607741	-0.00513391	-0.00998511		-0.00785047	-0.0157847	-0.00259914	-0.00874954	0.000112393	0.00170241			-0.00419656	-0.00856817	-0.00803652	-0.00352594	-0.00795392	-0.00914468		-0.00505108	-0.0131531	0.00150439	0.000819588	-0.010278	-0.00504774
95	7.125	-0.00921784	0.00107029	-0.00651809	-0.00601722	-0.00547673	-0.0106064		-0.00775989	-0.0131139	-0.00137134	-0.00790194	0.00194672	0.00147144			-0.00448398	-0.00802812	-0.00770076	-0.00406874	-0.00765795	-0.00850431		-0.004503	-0.0134171	0.00209037	-0.000262882	-0.0113307	-0.00462255
96	7.2	-0.00885691	0.00115535	-0.00656854	-0.00572881	-0.00529655	-0.0107367		-0.00721826	-0.0106673	-0.000223858	-0.00711358	0.00343815	0.0014606			-0.0046016	-0.00763768	-0.00723131	-0.00450872	-0.00711503	-0.00852457		-0.00342284	-0.0139095	0.00258572	-0.000421755	-0.0123384	-0.00399776
97	7.275	-0.00810999	0.00120088	-0.00660275	-0.00521097	-0.00507338	-0.0103555		-0.00608121	-0.0085342	0.000731064	-0.00656018	0.00580994	0.00192651			-0.00414982	-0.00772921	-0.00705725	-0.00479761	-0.00667448	-0.00815415		-0.0030166	-0.0145577	0.00297281	-0.000799276	-0.0132452	-0.00339741
98	7.35	-0.00793501	0.00117428	-0.00648667	-0.00452658	-0.00488402	-0.0101299		-0.00506052	-0.0071201	0.00236691	-0.00552186	0.00698481	0.00217833			-0.00389106	-0.00755273	-0.00698864	-0.00491294	-0.00664565	-0.00738525		-0.0026323	-0.0155489	0.00328926	-0.00123342	-0.0131803	-0.00309235
99	7.425	-0.00757071	0.00105573	-0.00604894	-0.00379875	-0.0045673	-0.00927547		-0.00351793	-0.0064878	0.00260687	-0.0038493	0.00745457	0.0018581			-0.00397027	-0.00700281	-0.0071467	-0.00488298	-0.00676281	-0.00707723		-0.00189094	-0.0150052	0.00236195	-0.00162313	-0.0131331	-0.00269917
100	7.5	-0.00713209	0.000423686	-0.00581528	-0.00313902	-0.00436134	-0.00899115		-0.00241041	-0.00625234	0.00295327	-0.00177113	0.00819535	0.00164606			-0.00382773	-0.00657037	-0.00695923	-0.0047253	-0.00682226	-0.00704238		-0.000733048	-0.0151568	0.00136111	-0.00257281	-0.012407	-0.00205476
101	7.575	-0.0066756	-0.000666247	-0.00528454	-0.00259518	-0.00374542	-0.00841956		-0.00191621	-0.00618651	0.00396005	0.00125687	0.00818125	0.001768			-0.00345772	-0.00622053	-0.00652597	-0.00450534	-0.00665349	-0.00687805		0.000659831	-0.0144532	0.000207756	-0.00307877	-0.0120848	-0.0012557
102	7.65	-0.00559799	-0.00122526	-0.00476571	-0.00216359	-0.00364025	-0.00731392		-0.0015594	-0.00507668	0.00426954	0.00420785	0.00776688	0.00260268			-0.00317409	-0.00610025	-0.00628923	-0.00431625	-0.00634805	-0.00644704		0.00184304	-0.0139531	-0.00105497	-0.00314941	-0.0120934	-0.000129227
103	7.725	-0.00428879	-0.00120888	-0.00446342	-0.00182973	-0.00375293	-0.0064357		-0.000864696	-0.00376054	0.00457561	0.00588056	0.00742605	0.00353815			-0.00290416	-0.00594513	-0.00638167	-0.00417848	-0.00596294	-0.00591813		0.0027206	-0.0133207	-0.00118672	-0.00241855	-0.0122537	0.000476934
104	7.8	-0.00315905	-0.00111302	-0.00404654	-0.00156832	-0.00425451	-0.00548037		-0.000655072	-0.00192143	0.00445071	0.00660725	0.00630035	0.0041597			-0.00275528	-0.00535882	-0.00621582	-0.00406602	-0.00575233	-0.00479671		0.00280741	-0.0120898	-0.00130936	-0.0016995	-0.012131	0.000941212
105	7.875	-0.00257423	-0.000733103	-0.00369728	-0.00137935	-0.00439047	-0.00496623		-0.000398998	-0.000445503	0.00343751	0.00630772	0.00513308	0.00398537			-0.00278454	-0.00435204	-0.00591595	-0.00399312	-0.00527479	-0.00413627		0.00299035	-0.0113324	-0.00146399	-0.000468524	-0.0110923	0.00146589
106	7.95	-0.00191934	-0.000802012	-0.0030561	-0.00135164	-0.00402011	-0.00460014		-0.000352024	0.000248623	0.00184108	0.00569805	0.00476262	0.00307728			-0.00270499	-0.00348087	-0.00494417	-0.00394386	-0.00419864	-0.00424529		0.00333117	-0.0108228	-0.00124473	0.000486695	-0.0104169	0.00179489
107	8.025	-0.00211127	-0.00136293	-0.00274844	-0.00154278	-0.00348361	-0.00399551		-0.00039915	0.0016959	0.000611184	0.00554988	0.00404834	0.00206226			-0.00277681	-0.0030899	-0.00361011	-0.00383607	-0.0035325	-0.00404323		0.00299276	-0.0100665	-0.00105251	0.000918497	-0.00953029	0.001924
108	8.1	-0.00213696	-0.00159166	-0.00229882	-0.00187245	-0.00298414	-0.00324427		0.000185418	0.00170643	-0.000858121	0.00471617	0.00238458	0.00153908			-0.00333123	-0.00290785	-0.00262379	-0.0036277	-0.00311741	-0.00405024		0.00303098	-0.0090022	-0.000940716	0.00166812	-0.0088735	0.00200976
109	8.175	-0.00163734	-0.00144958	-0.00232893	-0.00222789	-0.00279001	-0.00305473		0.000298027	0.0015464	-0.00218297	0.00284267	0.000719412	0.00127289			-0.00362719	-0.0029628	-0.00181268	-0.00331919	-0.00294139	-0.00379158		0.00261399	-0.00817806	-0.000980912	0.00163948	-0.00833501	0.00224777
110	8.25	-0.00138266	-0.00151158	-0.00268522	-0.00246861	-0.00239925	-0.00216467		-0.000152192	0.0012873	-0.00278196	0.000576812	-0.000781623	0.000844111			-0.00364648	-0.00316332	-0.00129583	-0.00288521	-0.00284903	-0.00310385		0.00211594	-0.00692692	-0.00144121	0.00164253	-0.00717448	0.00196359
111	8.325	-0.00124688	-0.00148568	-0.00256599	-0.00246419	-0.00187197	-0.00174787		-0.00135038	0.000440788	-0.00265277	-0.00155678	-0.00181326	0.000421306			-0.00333716	-0.00282831	-0.000466287	-0.00235955	-0.00227313	-0.00271344		0.00186062	-0.00535873	-0.00122633	0.00160576	-0.00591805	0.00167865
112	8.4	-0.00113068	-0.00151019	-0.00235542	-0.00221332	-0.00113203	-0.00160843		-0.00217725	-0.000231417	-0.00273228	-0.002609	-0.00198848	0.000668493			-0.00288718	-0.00237983	0.000752828	-0.00188246	-0.00177207	-0.00205468		0.00130095	-0.00444763	-0.00112734	0.00089412	-0.00477582	0.00163987
113	8.475	-0.00106982	-0.00163521	-0.00180903	-0.00180809	-0.000620988	-0.00121991		-0.0023307	-0.00113449	-0.00252413	-0.00306791	-0.00186355	0.00141169			-0.002514	-0.00195243	0.00148944	-0.00153264	-0.00101763	-0.00194908		0.000951106	-0.0039656	-0.000633438	0.000594545	-0.00361575	0.0014253
114	8.55	-0.000840215	-0.000987041	-0.00119584	-0.00134338	-0.00086679	-0.00154544		-0.00219776	-0.00172187	-0.00207143	-0.00318443	-0.001666	0.0022373			-0.00245982	-0.00146025	0.00191619	-0.00130555	-0.000634393	-0.00209988		0.000531265	-0.00345754	0.000227564	0.000165512	-0.00246544	0.00118828
115	8.625	9.28256e-05	-0.000580543	-0.00113339	-0.000918701	-0.000958581	-0.00139765		-0.00153345	-0.00189697	-0.00215017	-0.00238065	-0.000825339	0.00252973			-0.00241985	-0.00123754	0.00218545	-0.00116954	-0.000542881	-0.00185501		0.000681178	-0.00318833	0.000842519	-9.45072e-05	-0.00146781	0.0011689
116	8.7	0.000381293	-0.000324143	-0.000960973	-0.00061113	-0.000996053	-0.000980337		-0.00126344	-0.00119421	-0.00189856	-0.00169889	1.08099e-05	0.00178198			-0.00174333	-0.000842581	0.00169806	-0.00102935	-0.000454734	-0.00143421		0.000715317	-0.00220332	0.00112251	-0.00021915	-0.000565423	0.00075772
117	8.775	0.000354952	-0.000365041	-0.000850374	-0.00041679	-0.00085984	-0.000471528		-0.000968646	-0.000157193	-0.00147425	-0.000865358	0.000770354	0.000980815			-0.00103396	-0.000353599	0.00104888	-0.000765666	-0.000793837	-0.000585874		0.000363348	-0.000747844	0.000659002	-0.000376458	-0.000294498	5.74946e-05
118	8.85	0.000117373	-0.000440749	-0.000718241	-0.000299791	-0.00013205	5.20339e-05		-0.000752931	5.69947e-05	-0.000946972	-0.000502801	0.00105615	0.000524004			-0.000344122	-0.00043492	0.000748335	-0.000389114	-0.000857008	1.17178e-05		-9.67866e-05	0.000295016	0.000456401	-3.64611e-05	4.85066e-05	-0.000721722
119	8.925	-0.000583871	-0.000342843	-0.000342873	-0.000219615	5.78734e-05	0.000233077		-0.00116703	-0.000139591	-0.00035221	-0.000249113	0.000670868	0.000498106			3.93694e-05	-6.80074e-05	-7.26154e-06	-1.04682e-05	-0.000699357	9.10512e-05		-0.000908169	0.000437196	9.36991e-05	0.000113337	0.000318978	-0.00122542
120	9	-0.000318164	-0.000306904	-6.87917e-05	-0.000157458	0.000375355	0.000317898		-0.00127989	0.000535431	0.000244535	-0.000129696	-0.000179585	0.000570855			0.00037184	-0.000154657	-0.000109206	0.00027497	-0.000550311	-0.000275638		-0.00107451	0.000102954	6.53568e-05	0.000584472	0.000357481	-0.00122095
121	9.075	-6.09696e-05	3.39787e-05	7.87371e-05	-0.000118069	0.000480178	0.00026024		-0.00133378	0.00066077	0.000568963	5.99083e-05	-0.000612863	0.00019531			0.000450151	-0.000381178	-0.000186059	0.000399163	-0.000180437	-0.000150158		-0.000641917	-6.38503e-05	0.000507085	0.000860785	0.00083375	-0.000972112
122	9.15	1.70843e-06	8.90504e-05	0.000103382	-9.41244e-05	0.00025283	0.000119124		-0.000801278	0.00099855	0.000529755	0.000726803	-0.000666757	-0.000315105			0.000356821	-0.00015836	-0.000430887	0.000365283	-2.33233e-05	3.85903e-05		-0.000403983	-6.99416e-05	0.000294206	0.000757685	0.000902466	-0.000436703
123	9.225	0.000310011	5.68612e-05	0.000183744	-8.99531e-05	0.000181221	0.000102304		-4.8406e-05	0.00111724	0.000248505	0.000693477	-0.000710829	-0.000520188			0.000639169	-0.000289303	-0.000401012	0.000238639	-0.000125602	0.000128648		-0.000147873	0.000239013	-4.93377e-05	0.000700846	0.000547874	-9.24913e-05
124	9.3	0.00016801	0.000116566	5.33712e-05	-8.47105e-05	5.67776e-06	2.29695e-05		0.000266745	0.000303306	0.000158626	0.000606239	-0.00012976	-0.000475472			0.000440835	-0.000114589	-0.000635461	0.000110033	-0.000101096	0.000387804		-0.000219766	0.000351633	-0.000282704	0.000445736	0.000212737	2.12921e-05
125	9.375	0.000103409	0.00010791	2.19914e-05	-6.66504e-05	-8.77296e-05	4.24077e-05		0.000365974	2.36906e-05	0.000126765	0.000390676	-3.14325e-06	-0.000234588			0.000340681	-5.05113e-05	-0.000454096	2.80397e-05	-0.000171318	6.25895e-05		-0.00018386	5.3859e-05	-0.000385129	0.000298768	-0.000114205	-1.07319e-05
126	9.45	0.000175288	5.39624e-05	3.74032e-05	-4.65866e-05	-0.000135578	5.39793e-05		0.000261471	-0.000216394	0.000137431	0.000165221	-8.76722e-05	-5.02111e-05			0.000214526	3.04199e-05	-0.000191414	-6.34757e-06	-0.000203655	-6.03478e-05		3.92931e-05	-0.000112732	-0.000278838	0.00014561	-0.000163946	-8.39739e-06

## Sheet: Fig1H
	High selective glomeruli activity
Mice	Naive CS+	Day2 CS+	Naive CS-	Day2 CS-
1	0.02039	0.02281	0.01838	0.01567
2	0.02284	0.03431	0.02781	0.02963
3	0.05603	0.0457	0.02541	0.02168
4	0.04257	0.03641	0.03308	0.01851
5	0.0199	0.02821	0.0519	0.06475
6	0.04538	0.03977	0.0124	0.01906

## Sheet: Fig1J
		Low selectivity (-1,1)							Low selectivity (-1,1)							Low selectivity (-1,1)							Low selectivity (-1,1)
		Naïve CS+	Naïve CS+	Naïve CS+	Naïve CS+	Naïve CS+	Naïve CS+		Day2 CS+	Day2 CS+	Day2 CS+	Day2 CS+	Day2 CS+	Day2 CS+		Naïve CS-	Naïve CS-	Naïve CS-	Naïve CS-	Naïve CS-	Naïve CS-		Day2 CS-	Day2 CS-	Day2 CS-	Day2 CS-	Day2 CS-	Day2 CS-
Frames	Time (s)	1	2	3	4	5	6		1	2	3	4	5	6		1	2	3	4	5	6		1	2	3	4	5	6
1	0.075	-0.00160921	-0.00227689	-0.000574515	0.000359547	-0.00129631	0.000387684		-0.00126628	-0.00133357	-0.000625879	-0.00314028	-0.000911601	-0.000368004		-0.000533481	-0.00143207	-0.000338524	4.26971e-05	-0.000628211	-0.00108017		-0.000212155	0.000409337	-0.0011612	-0.00133532	0.000390971	0.00038106
2	0.15	-0.00201823	-0.00329587	-0.000691699	0.000471341	-0.00198193	0.000259928		-0.00201511	-7.80198e-05	-0.000667477	-0.00368022	-0.00123889	-0.000450075		-0.000376963	-0.00181507	-0.000248057	7.15575e-05	-0.000508015	-0.0011827		-0.000476632	0.000551276	-0.00166514	-0.00193549	0.000496446	-0.000618203
3	0.225	-0.00246405	-0.00346499	-0.00075766	0.000206315	-0.00235478	0.0002068		-0.00228887	0.00223946	-0.000687258	-0.00297304	-0.00157859	-0.00038196		-0.000322108	-0.00155806	-3.78234e-05	9.34125e-05	-1.05953e-05	-0.00119059		-0.000773299	0.000459634	-0.00195496	-0.00272263	0.000485664	-0.00185621
4	0.3	-0.00227081	-0.00246857	-0.000866159	-0.000417105	-0.00245446	4.20326e-05		-0.00258706	0.00411831	-0.000937388	-0.00143634	-0.00152782	-3.51774e-05		-0.000972111	-0.000589779	-4.17098e-05	0.000175695	6.60648e-05	-0.00125442		-0.00139729	0.000443505	-0.0020319	-0.00269334	0.000501069	-0.00328207
5	0.375	-0.0021109	-0.00151212	-0.00117846	-0.0013819	-0.00253804	-0.000237668		-0.00264453	0.00486388	-0.00172841	-0.00108244	-0.00147721	0.000825232		-0.0017878	-0.000686208	-0.00021355	0.000447135	9.80942e-05	-0.0012559		-0.00155996	0.000370245	-0.00199166	-0.00222575	0.000336449	-0.00441117
6	0.45	-0.00190215	-0.0012309	-0.00152844	-0.00259806	-0.00257118	-0.000813388		-0.00307757	0.00535638	-0.00232494	-0.00119256	-0.00116902	0.00153531		-0.00277189	-0.000175274	-0.000442626	0.000970855	-0.000235668	-0.00139713		-0.00164135	0.000662475	-0.00172528	-0.00210305	0.000427979	-0.00446218
7	0.525	-0.00168825	-0.0018728	-0.00162453	-0.00372891	-0.00282428	-0.00143527		-0.00400498	0.00559609	-0.00278111	-0.00196564	-0.000871984	0.00112131		-0.00358274	0.00013878	-0.000712458	0.00169682	-0.000538754	-0.00100211		-0.00148537	0.00092669	-0.0019678	-0.00181871	0.000394623	-0.00446412
8	0.6	-0.00175935	-0.00244428	-0.00174312	-0.00464988	-0.00312457	-0.00171878		-0.0051398	0.00610769	-0.00304005	-0.00220603	-0.000924268	0.000391284		-0.00377609	0.000489796	-0.00045257	0.00242767	-0.000756587	-0.000779604		-0.00106105	0.000827833	-0.00173053	-0.00192292	0.000146711	-0.00431246
9	0.675	-0.00184063	-0.00208929	-0.00187944	-0.00522091	-0.00338301	-0.00153736		-0.00592127	0.00644118	-0.00269024	-0.00166362	-0.000496962	1.46251e-06		-0.00423663	0.000935894	-0.000189231	0.00299869	-0.000719734	-0.000553232		-0.000565295	0.000794171	-0.00162134	-0.00236914	-7.98368e-05	-0.00402018
10	0.75	-0.00240551	-0.0013815	-0.00197071	-0.00529528	-0.00354367	-0.000881456		-0.0056359	0.00581743	-0.00244704	-0.000890346	-7.722e-05	-0.000627507		-0.00470857	0.00140777	-0.000260583	0.00332653	-0.000542524	-0.000418491		-0.000458754	0.000155328	-0.0016241	-0.00264444	-0.000678543	-0.00350532
11	0.825	-0.00244857	-0.00121577	-0.00209729	-0.00488568	-0.00373514	-0.000840441		-0.00484658	0.00529727	-0.00182443	-0.000402705	-8.08327e-05	-0.000746777		-0.00527702	0.00171346	-0.000203849	0.00347065	-0.000530948	-0.000512904		-0.000230339	-0.00057739	-0.00068933	-0.00283623	-0.000829631	-0.00258277
12	0.9	-0.0028438	-0.00192651	-0.00217277	-0.0041754	-0.00394825	-0.00128958		-0.00329521	0.00434877	-0.00102534	-0.000976281	-0.000104781	-0.000167752		-0.00573383	0.00170168	-0.000701057	0.00359454	-8.13651e-05	-0.000808571		-0.000127018	-0.00102427	0.000516239	-0.00278158	-0.00107742	-0.00184901
13	0.975	-0.0033317	-0.0026865	-0.00212078	-0.00341568	-0.00384392	-0.00223273		-0.00207019	0.00338836	-0.000178419	-0.00191722	-0.000347852	-2.55608e-05		-0.00594354	0.00244353	-0.000873783	0.00367819	-0.000224007	-0.00121567		0.000136455	-0.000767612	0.00171325	-0.00294818	-0.00136379	-0.00152377
14	1.05	-0.00368031	-0.00280501	-0.00198262	-0.00283513	-0.00377181	-0.00251671		-0.00151485	0.00196675	0.000394696	-0.00298769	-0.000544826	0.000203918		-0.0061325	0.00232764	-0.00114326	0.0035712	-0.000598488	-0.0011207		0.000831677	-0.000843947	0.00279922	-0.0027386	-0.00149704	-0.00175384
15	1.125	-0.00414921	-0.00250568	-0.00177062	-0.00252214	-0.00358151	-0.0019398		-0.000934229	0.000898653	0.000951278	-0.00370173	-0.000502068	0.000642596		-0.00581304	0.00224499	-0.00122758	0.00320399	-0.000481846	-0.00118464		0.00128087	-0.000966909	0.00362976	-0.00297306	-0.00118129	-0.00256079
16	1.2	-0.00429125	-0.00152574	-0.00144772	-0.00239878	-0.00334625	-0.00122792		-6.35061e-05	7.10394e-05	0.00162755	-0.00437471	-0.000674053	0.000784768		-0.00516719	0.00220933	-0.00133779	0.00256604	-0.000632822	-0.00128291		0.00169077	-0.000961017	0.00383245	-0.00320057	-0.0011988	-0.00318726
17	1.275	-0.00462464	-0.00152126	-0.000638024	-0.0023192	-0.00300663	-0.000479934		0.0012129	-0.000949077	0.00228696	-0.00497943	-0.000788625	0.000392019		-0.00450725	0.00188461	-0.00179208	0.00176509	-0.00102263	-0.00159703		0.00164482	-0.00169893	0.00442016	-0.00366145	-0.00113209	-0.0032846
18	1.35	-0.004818	-0.00124019	-0.000264552	-0.00222314	-0.00261132	-0.00062653		0.00228459	-0.00125979	0.00337711	-0.00437638	-0.00107306	8.72903e-05		-0.0035588	0.00162906	-0.00175976	0.000967228	-0.000721615	-0.00211235		0.00162474	-0.00110032	0.00492302	-0.00404963	-0.000659291	-0.00250583
19	1.425	-0.005038	-0.000590642	0.000149158	-0.00216927	-0.00204003	-0.00123951		0.00310964	-0.00251621	0.00441195	-0.00337468	-0.000702018	-0.000716183		-0.00307256	0.00129657	-0.00136525	0.000215264	-0.00109474	-0.00194193		0.00117313	0.000123757	0.00492732	-0.00397056	-0.000565496	-0.00205603
20	1.5	-0.00510858	-2.82244e-05	0.000540624	-0.00222341	-0.00158525	-0.00125465		0.00367075	-0.00320489	0.00555659	-0.00227471	-0.00012167	-0.00127016		-0.00261434	0.00126825	-0.00103491	-0.000498188	-0.00192776	-0.00139517		0.000655436	0.00063618	0.00455192	-0.00363129	0.000116769	-0.00221431
21	1.575	-0.00514716	0.000229546	0.000822242	-0.00239911	-0.00137118	-0.000761333		0.00374933	-0.002958	0.00604849	-0.00118105	2.17556e-05	-0.00156695		-0.00189894	0.00102755	-0.000614038	-0.00115874	-0.00173624	-0.00140608		0.000649277	0.000431588	0.00415928	-0.00318761	0.000885089	-0.00214273
22	1.65	-0.00477046	-2.50665e-05	0.00116929	-0.00265049	-0.00140491	-3.51311e-05		0.00423941	-0.00286	0.00609309	-0.00127886	0.000235974	-0.00154607		-0.00156374	0.000937881	-0.000299033	-0.00171356	-0.00190081	-0.00176882		9.34676e-05	0.000458176	0.00360416	-0.0031195	0.00130167	-0.00258309
23	1.725	-0.00473013	-0.000247196	0.00149991	-0.00285283	-0.0016068	0.000147856		0.00424149	-0.00269925	0.00601119	-0.00224358	6.16734e-05	-0.000898337		-0.00124237	0.000934317	-0.000186525	-0.00210017	-0.00157851	-0.00201673		-0.000347943	0.000762834	0.0032409	-0.00363134	0.00161018	-0.00333874
24	1.8	-0.00436985	-9.18851e-05	0.00116737	-0.00291703	-0.00175896	-0.000405705		0.00473031	-0.00289424	0.00593655	-0.00362908	-0.000160626	-0.000749213		-0.00120681	0.000675153	0.000238355	-0.00237438	-0.00081566	-0.00230796		-0.000455777	0.00137122	0.00293694	-0.00429856	0.00192787	-0.00338362
25	1.875	-0.00398078	0.000693314	0.00127136	-0.00284629	-0.00196591	-0.000912519		0.00526242	-0.00339039	0.00605732	-0.00325796	-0.000162292	-0.000618784		-0.0013801	0.000306985	0.000439769	-0.00267548	-0.000603125	-0.00231363		-0.000937578	0.00202523	0.00223806	-0.00439987	0.00208546	-0.00361256
26	1.95	-0.00388137	0.00158088	0.00114034	-0.00266653	-0.00194718	-0.00125303		0.00555482	-0.0040781	0.00602997	-0.00241707	-0.000317076	-0.000660299		-0.00109436	-0.000129547	0.000325562	-0.00308221	-0.000708265	-0.00197415		-0.00101684	0.00159517	0.00158991	-0.00444109	0.00213634	-0.00332476
27	2.025	-0.00349609	0.00185606	0.000979756	-0.00240959	-0.00188844	-0.000709234		0.00549763	-0.00423629	0.00576543	-0.00106479	-0.000161133	-0.00113108		-0.000877509	-0.000476271	0.000156445	-0.00356346	-0.000454252	-0.00210698		-0.00110959	0.000243691	0.000965843	-0.00310194	0.00255159	-0.00261822
28	2.1	-0.00261787	0.00141668	0.0011091	-0.00210028	-0.00145818	-0.000330217		0.00470816	-0.00485477	0.00458882	0.00177667	-0.000154198	-0.000957362		-0.000997096	-0.000943059	-6.08047e-05	-0.0039534	-0.000265732	-0.00212518		-0.00107405	-0.000151967	0.000476233	-0.00201731	0.00255775	-0.00216904
29	2.175	-0.00168452	0.000852263	0.00072378	-0.00170878	-0.000669267	-5.24929e-05		0.00324375	-0.00521199	0.00325386	0.00352139	8.65572e-05	-0.000586352		-0.000782952	-0.00152824	-0.000107586	-0.00401258	-5.07211e-05	-0.00164415		-0.00127832	-0.000385092	0.000205493	-0.00101096	0.00236817	-0.00154165
30	2.25	-0.000513053	0.000229469	0.000665191	-0.00122989	-0.000148088	-0.000276855		0.00208309	-0.00487193	0.0023183	0.00358691	-0.000114441	1.12079e-05		-0.00110351	-0.00133454	-4.77433e-05	-0.00360636	0.00037026	-0.00110922		-0.00114222	-0.000562473	2.53611e-05	0.000135146	0.00215654	-0.00119076
31	2.325	0.000659894	-1.84221e-06	0.000372312	-0.000724553	0.000426617	-0.000560444		0.000985206	-0.00415157	0.00111292	0.00313887	-0.000309633	0.000677053		-0.00120987	-0.000918469	-0.000101323	-0.00275484	-8.93652e-06	-0.00054462		-0.000698632	-0.00063606	-0.000186603	0.000458718	0.00112642	-0.000813595
32	2.4	0.0012645	-0.000163529	0.000152101	-0.000265336	0.000760311	-0.000319844		-0.000809974	-0.00249266	0.000405901	0.00144504	-0.00018262	0.00080737		-0.000809807	-0.00046246	-0.000246652	-0.00154338	-2.67378e-05	-2.76985e-05		-0.000279192	-0.000836217	-0.000121439	0.000363277	0.000128917	-0.000628341
33	2.475	0.00139595	-8.09266e-05	-0.000257269	5.20629e-05	0.000816037	-0.000190463		-0.00169244	-0.000951855	-0.000338908	-0.000803816	-0.000361011	0.000403065		-0.000594278	0.000237357	-0.000537514	-0.000109407	-6.38922e-05	-0.000271453		8.76546e-05	-0.000834333	-0.000281614	8.63387e-05	-0.000751151	-0.000224762
34	2.55	0.0010706	-0.000521362	-0.000662903	0.000153221	0.000654241	6.16e-05		-0.00223957	0.000814317	-0.00102205	-0.00186478	2.06087e-05	-0.000716948		-8.14217e-05	0.000480359	-0.000334839	0.00137385	-0.000252243	-0.000387559		0.000628888	-0.000145214	-0.000522788	0.000354593	-0.000968997	0.000246182
35	2.625	-0.000785374	-0.00066463	-0.000484803	8.23735e-05	0.00037333	0.000299666		-0.00178688	0.00195929	-0.000774142	-0.00229259	-8.79798e-06	-0.00169118		0.000333927	0.000346967	-3.45944e-05	0.00274317	7.92211e-05	5.52854e-06		0.000660572	0.00122853	-0.000526354	0.000219148	-0.00120588	0.000993132
36	2.7	-0.00302075	-0.000905751	-0.000343299	-3.58166e-05	-0.000192562	0.000193548		-0.000816484	0.00279245	-0.000907995	-0.00198529	-0.00013791	-0.00188919		0.000552286	0.000597894	0.000147615	0.00381722	-0.000394566	0.000327136		0.000573825	0.00277833	-0.000788851	0.000419237	-0.00164503	0.00164248
37	2.775	-0.00456206	-0.00162164	-5.9363e-05	-0.000166581	-0.000400303	-0.000173723		0.000636706	0.00313125	-0.00114595	-0.000987416	-0.000503224	-0.00158129		0.00039821	0.00130877	0.000737332	0.00447397	-0.000398756	0.000288192		0.000772906	0.00418167	-0.00084482	0.000799109	-0.00195539	0.0022966
38	2.85	-0.00529591	-0.00144749	-2.25725e-05	-0.000251825	-0.000153068	-0.000442626		0.00122208	0.0025302	-0.00102554	0.00013456	-0.00108072	-0.0011272		0.000164096	0.00108496	0.00109291	0.00469014	1.31713e-05	0.000486476		0.000728875	0.00498199	-0.000448468	0.0012187	-0.00300547	0.00311068
39	2.925	-0.0043889	-0.00195135	-0.000220996	-0.000241758	-0.000114062	-0.000365866		0.00139387	0.00147614	-0.000632383	0.000177118	-0.00121806	-0.000521439		-9.94722e-05	0.00120495	0.00123814	0.00449687	-5.64483e-06	0.000227536		0.00107	0.00540119	-0.000244629	0.00207349	-0.00365465	0.00362432
40	3	-0.00288712	-0.0018701	-0.000141018	-0.000172023	0.000388461	2.11676e-05		0.00162474	-0.000438247	0.000125758	-0.00012242	-0.00139479	-0.000368497		-0.000162145	0.00129793	0.00160786	0.00398969	0.000347706	0.000104067		0.00119765	0.00502474	0.000394335	0.00260399	-0.00379441	0.00454433
41	3.075	-0.00155148	-0.00194694	-0.000235531	-9.05978e-05	0.000269623	0.000377057		0.00111412	-0.00142127	0.0011751	-0.00160593	-0.00129822	2.02235e-05		0.000119429	0.00143481	0.001651	0.00326482	0.000259164	0.000723528		0.000962515	0.00504684	0.000656272	0.00314213	-0.00376398	0.00477453
42	3.15	-0.00175084	-0.00235367	0.000169731	-4.77456e-05	0.000281106	0.000806028		0.00108396	-0.00144746	0.00171358	-0.00230937	-0.00173352	0.000448211		0.000229839	0.00181988	0.00183756	0.00234188	3.78182e-06	0.000137509		-5.69698e-05	0.00527734	0.000610707	0.00227743	-0.0035586	0.00441749
43	3.225	-0.00242024	-0.00222402	0.000103997	-6.35879e-05	0.000328464	0.000640449		0.00140232	-0.000259009	0.00185809	-0.00220295	-0.00225159	0.000966948		0.000453836	0.00124556	0.00207015	0.0012275	-0.000102391	-0.000351822		-0.00127203	0.00491797	0.00046319	0.00135989	-0.00339522	0.00399619
44	3.3	-0.00359242	-0.00220753	-0.00013473	-0.000226643	0.000376497	0.000238329		0.00149	0.00115233	0.00263577	-0.00247802	-0.00233575	0.00143876		0.000596613	0.00122449	0.00230134	-7.61261e-06	-0.000255502	-0.000492685		-0.00209319	0.00416844	0.000420116	0.000906725	-0.00317281	0.00385842
45	3.375	-0.00437566	-0.00197919	5.48749e-05	-0.000529386	0.000371584	0.000198997		0.00101151	0.00283792	0.00369838	-0.000972285	-0.00190403	0.00152625		0.000564164	0.000308738	0.00245419	-0.00122024	-0.000115962	-0.000429163		-0.0029974	0.00363425	0.00031169	6.65259e-05	-0.00196102	0.00441431
46	3.45	-0.00344417	-0.0019293	-0.000360941	-0.000833367	0.000112859	0.000335336		3.61269e-05	0.00431392	0.00409594	0.000352841	-0.000717139	0.00206036		0.000377275	-0.000597139	0.00244324	-0.00221746	-0.000436895	-0.000181673		-0.00342762	0.00357439	0.00077737	0.00054328	-0.00100241	0.00468932
47	3.525	-0.00213422	-0.00217925	-0.000161015	-0.00108217	0.000103837	0.000281092		-0.00052967	0.00589334	0.00429597	0.00103792	0.000498194	0.00314385		3.9169e-05	-0.00042951	0.00222464	-0.00284452	-0.00031056	-0.000276604		-0.00363127	0.00399379	0.00137444	0.00104821	-0.000464549	0.00455444
48	3.6	-0.00137041	-0.00258714	0.000191269	-0.00116948	-5.4498e-05	0.00037548		-0.00106018	0.00773117	0.00418834	0.00197724	0.00109768	0.00401933		-0.000967127	-0.000839528	0.00188827	-0.00306344	0.000113388	-0.000396471		-0.00394527	0.00552902	0.00219082	0.0017509	-0.00052769	0.00366126
49	3.675	-0.00120227	-0.00233429	-0.000379304	-0.000916369	0.000451479	0.000774423		-0.00144252	0.0117861	0.00404834	0.000562741	0.00162791	0.00464121		-0.00201892	-0.000832962	0.0016442	-0.002953	0.000427193	-0.000228026		-0.00368371	0.00713792	0.00335443	0.00169853	-0.00143995	0.00194983
50	3.75	-0.00241554	-0.00130558	-0.000153665	-0.000338689	0.000781622	0.00134287		-0.0016396	0.0185462	0.00456827	0.000592812	0.00301222	0.00508054		-0.00279404	-0.000242186	0.001729	-0.00265372	0.0013458	0.000723727		-0.0032474	0.00994687	0.00379202	0.00110013	-0.00134258	0.00010836
51	3.825	-0.00293747	0.000391545	-9.86651e-05	0.000553452	0.00170866	0.00273906		-0.00204866	0.0268412	0.0062709	0.00165235	0.00590805	0.00502327		-0.00337924	-0.000118681	0.00209573	-0.00221354	0.00171472	0.00119115		-0.00265076	0.0134828	0.00432128	0.000874102	-0.000155782	-0.000637636
52	3.9	-0.00267573	0.00247429	0.00030447	0.00187372	0.00329227	0.00380993		-0.00180261	0.0344876	0.00895635	0.00560623	0.0108221	0.0062412		-0.0034635	0.000196759	0.0028254	-0.00153925	0.00208116	0.0011692		-0.00171004	0.0171065	0.00451548	0.00122636	0.00174559	-0.00056271
53	3.975	-0.00247062	0.00403279	0.0012894	0.00352265	0.00485698	0.00437323		-0.000696419	0.0377818	0.0118183	0.0119327	0.0164235	0.00876382		-0.00329236	0.000454671	0.00403816	-0.000523978	0.00284934	0.00159002		-0.000446364	0.0186812	0.00473566	0.00217575	0.00334731	0.000173875
54	4.05	-0.00209357	0.00579574	0.00233198	0.00532859	0.00733359	0.00474603		0.0022473	0.0361463	0.0149186	0.0161556	0.0213411	0.0111642		-0.00273184	0.00102856	0.0049373	0.000938342	0.00378375	0.00231761		0.0013415	0.0182441	0.00585393	0.00337027	0.00495063	0.00224814
55	4.125	-0.00229439	0.00748812	0.00344107	0.00713932	0.00949685	0.00476459		0.00597866	0.0329437	0.0166263	0.0198593	0.0249292	0.0136022		-0.00184976	0.00219093	0.00687766	0.00290662	0.00502717	0.00375852		0.00332785	0.0185484	0.00695747	0.00511656	0.00614004	0.00404732
56	4.2	-0.00246996	0.00918941	0.00490328	0.00871135	0.0109348	0.00500595		0.00945072	0.0313768	0.016797	0.0204235	0.0274766	0.0152702		-0.000567018	0.00372437	0.00833036	0.00522507	0.00644452	0.00494613		0.00486863	0.0187784	0.00830697	0.00687506	0.00750193	0.00534646
57	4.275	-0.0014278	0.0110057	0.00701329	0.00996026	0.0125428	0.00561274		0.0117614	0.0302064	0.0162928	0.0220598	0.0293764	0.0162943		0.000856392	0.0059484	0.00988048	0.00759883	0.00772756	0.00557454		0.00538286	0.0227395	0.00955332	0.0089899	0.00964215	0.00675617
58	4.35	-0.000104631	0.0117422	0.0098747	0.0110036	0.0137537	0.00620068		0.0133393	0.0296798	0.0163885	0.0250329	0.0307766	0.018233		0.00152047	0.00766258	0.0112889	0.00980208	0.0086225	0.0060057		0.00544403	0.0261234	0.00949605	0.0110951	0.011254	0.00755587
59	4.425	0.000853071	0.0120948	0.0123173	0.0119436	0.0144299	0.00675317		0.0133904	0.0296617	0.0169056	0.0286267	0.0317731	0.0195278		0.00200231	0.0092865	0.0116565	0.0116281	0.00985252	0.00701645		0.00513965	0.0277784	0.00887855	0.0118759	0.012581	0.00835152
60	4.5	0.00071496	0.0123389	0.0135891	0.0128228	0.015111	0.00702961		0.0135161	0.0294578	0.0173356	0.0313627	0.0331104	0.0194103		0.00235886	0.0108726	0.0121918	0.0129469	0.0111445	0.00784955		0.00418784	0.0281386	0.00775081	0.0119946	0.0135444	0.00949057
61	4.575	0.00029979	0.0118871	0.0139929	0.0136008	0.0156575	0.00719282		0.0139258	0.0286207	0.0188482	0.0319514	0.0348495	0.019498		0.00264952	0.0127002	0.0116738	0.0138316	0.011952	0.00763475		0.00382398	0.0255049	0.00697891	0.0119604	0.0140261	0.0106133
62	4.65	0.000294978	0.0117834	0.0138451	0.0141812	0.0157706	0.00769305		0.0137632	0.0282283	0.0189963	0.0307734	0.0372478	0.017561		0.00244813	0.0143639	0.0110881	0.0143841	0.012749	0.00724207		0.00276578	0.0230261	0.00692153	0.0116326	0.0147148	0.0121227
63	4.725	0.00053094	0.0117286	0.0142801	0.0145385	0.0161013	0.00789633		0.0141856	0.0265726	0.0194668	0.0290521	0.0394673	0.0157321		0.00188668	0.0156093	0.0101606	0.0146339	0.0134319	0.00687629		0.00213001	0.0207148	0.00782387	0.0114737	0.0157249	0.0141833
64	4.8	0.000917769	0.0105759	0.0142211	0.0146869	0.016078	0.00812112		0.0132775	0.025078	0.0211321	0.0297182	0.0410563	0.0145481		0.00128036	0.0164797	0.00916302	0.0145809	0.0135269	0.00711295		0.000715209	0.0192873	0.0085411	0.0122173	0.0163158	0.0156707
65	4.875	0.000728103	0.00961789	0.0140393	0.0146479	0.015532	0.00826148		0.0120866	0.0247292	0.0225353	0.0293965	0.0416846	0.0128399		0.000543439	0.0164484	0.00864459	0.0141738	0.0136069	0.00790621		-0.00128436	0.0207282	0.0086271	0.0133692	0.0168147	0.0160628
66	4.95	-0.00068616	0.00759953	0.0130075	0.0144503	0.0147254	0.00765284		0.0106951	0.0244417	0.0243083	0.0294564	0.0422704	0.0123118		-3.34094e-05	0.0167181	0.00797501	0.0134075	0.0132023	0.00895663		-0.00279264	0.0223595	0.00814185	0.0142353	0.0170229	0.0157658
67	5.025	-0.00219309	0.00609325	0.011378	0.0140267	0.0135006	0.00709486		0.00854631	0.0235068	0.025327	0.0291357	0.0431614	0.0121122		-0.000568058	0.0164213	0.00699132	0.0123979	0.0125812	0.0091591		-0.00432194	0.0240381	0.00653606	0.0143227	0.0172829	0.0154226
68	5.1	-0.00251451	0.00587264	0.010391	0.0133081	0.0124763	0.00651709		0.00717884	0.0218933	0.0258159	0.0274459	0.0441775	0.012357		-0.00151485	0.015499	0.00639185	0.0113274	0.0124937	0.00892954		-0.00461484	0.0245206	0.00515133	0.01245	0.0176386	0.0156308
69	5.175	-0.00185807	0.00580334	0.00919851	0.012348	0.0118062	0.00570036		0.00563608	0.0195434	0.0258538	0.0258317	0.0451708	0.012174		-0.00233342	0.0147667	0.00643264	0.0103887	0.011764	0.0088622		-0.00481778	0.0235258	0.00402963	0.00957003	0.0176527	0.0161693
70	5.25	-9.07136e-05	0.00647128	0.00804792	0.0112757	0.0112837	0.00491352		0.00365202	0.0167816	0.0260176	0.0241594	0.0446301	0.0123312		-0.00279623	0.0136243	0.00663866	0.00966354	0.0113619	0.00842104		-0.00502036	0.0226214	0.00329344	0.00761272	0.0180806	0.0163915
71	5.325	0.00140836	0.00673399	0.00677857	0.0102899	0.010674	0.00395956		0.00152128	0.0138627	0.0257479	0.0234979	0.0431278	0.0124439		-0.00317877	0.0136684	0.00704364	0.0090793	0.0105866	0.00752305		-0.00519631	0.0211558	0.00331768	0.00650455	0.0182463	0.0163617
72	5.4	0.00182275	0.0063374	0.00608042	0.00960263	0.0103701	0.00272514		-0.000965208	0.0111012	0.0253416	0.0225605	0.0408392	0.0120507		-0.00339661	0.0136348	0.00705944	0.00852071	0.00892619	0.00611807		-0.0047351	0.0206645	0.00323034	0.0065049	0.0179352	0.0158092
73	5.475	0.0012734	0.00580399	0.00557849	0.00929764	0.00981631	0.00162653		-0.00323535	0.0080754	0.0247757	0.022474	0.0384121	0.0116973		-0.00362809	0.0141114	0.00717592	0.00792218	0.00809672	0.00432137		-0.00377677	0.0180656	0.00277105	0.00633394	0.0178532	0.0163499
74	5.55	0.000538101	0.00547597	0.00458605	0.00931581	0.00968888	0.000703157		-0.00557529	0.00597313	0.0238853	0.0217754	0.0369706	0.0109902		-0.00317457	0.0153298	0.00717581	0.00728472	0.00784026	0.00223469		-0.00218472	0.0167122	0.00170134	0.00461011	0.0170358	0.0168853
75	5.625	0.000352608	0.00529552	0.00314632	0.00949036	0.00926389	-0.000509477		-0.00635165	0.00382638	0.0229694	0.019281	0.0356314	0.0106526		-0.00296163	0.0156549	0.00747642	0.00668936	0.00734569	-0.00013953		-0.000836345	0.0160353	-0.000183942	0.0028623	0.0162613	0.0166139
76	5.7	0.000253468	0.00498348	0.00112435	0.00960507	0.0085678	-0.00153115		-0.00607427	0.00130366	0.0209622	0.0171622	0.033428	0.0105808		-0.00278602	0.0154967	0.0074874	0.00620274	0.00707011	-0.0018173		5.28243e-05	0.0136013	-0.00229307	0.00186803	0.0156604	0.0161646
77	5.775	0.000229706	0.00460369	-0.000532955	0.00950237	0.00782051	-0.00265376		-0.00573623	-0.000725808	0.0184502	0.0146535	0.0300606	0.0107472		-0.0026749	0.0148838	0.00620849	0.00576191	0.00606987	-0.00362845		0.00048256	0.0106072	-0.00417864	0.00213646	0.0145985	0.0151261
78	5.85	0.00104849	0.003939	-0.00139074	0.0091083	0.00659629	-0.00404085		-0.00464328	-0.00390461	0.0154961	0.0117101	0.0255166	0.0107201		-0.00275894	0.0141115	0.00486195	0.00520335	0.00413933	-0.00558637		0.000937856	0.00543544	-0.00547522	0.00315802	0.0130596	0.0142663
79	5.925	0.00158822	0.00297166	-0.00151652	0.00841524	0.00595958	-0.00556072		-0.00426703	-0.00651699	0.0127471	0.00911506	0.020534	0.0105699		-0.00246413	0.0131615	0.0037276	0.00440635	0.00225377	-0.00684315		0.0012894	-0.000248945	-0.00717843	0.00418255	0.0117489	0.0131618
80	6	0.00251215	0.00233914	-0.00178593	0.00747259	0.00486301	-0.00720698		-0.00425995	-0.00973588	0.0102339	0.00641798	0.0157605	0.00984721		-0.00223333	0.0118872	0.00263371	0.00335714	0.000489427	-0.00853		0.000712378	-0.00564461	-0.00869555	0.00460893	0.0105694	0.012051
81	6.075	0.00237474	0.00204331	-0.00224239	0.00632757	0.00370765	-0.00894312		-0.00406691	-0.0129807	0.00794137	0.00302306	0.0120079	0.00920256		-0.00204146	0.00950925	0.0018012	0.00210302	-0.00101676	-0.00980476		-0.000168428	-0.0086759	-0.0103005	0.00483642	0.00992782	0.0101679
82	6.15	0.000892406	0.00134621	-0.00278212	0.00505093	0.00273349	-0.0106987		-0.00375615	-0.0151416	0.00622972	0.00101945	0.00830635	0.00865704		-0.00221345	0.00645561	0.000755699	0.000763939	-0.00202732	-0.0107315		-0.00130599	-0.0101286	-0.0119316	0.00583883	0.00985409	0.00759442
83	6.225	-0.0011674	0.0012013	-0.00336043	0.00378139	0.00187657	-0.0117071		-0.00334383	-0.0172241	0.00444202	-0.000117855	0.00545968	0.00789987		-0.00229494	0.00307769	-0.000954208	-0.000530614	-0.0027891	-0.0118551		-0.00289864	-0.0118915	-0.0116161	0.00762698	0.00907482	0.00526718
84	6.3	-0.00351704	0.00112794	-0.00351516	0.00265477	0.00157502	-0.0125078		-0.00333973	-0.0180242	0.00209844	-0.00171445	0.00302128	0.0063033		-0.00232686	0.000418419	-0.00221078	-0.00174022	-0.0037744	-0.0121336		-0.00415154	-0.0125359	-0.0111972	0.00911324	0.00840435	0.00340783
85	6.375	-0.00469851	0.000834136	-0.00383114	0.00174395	0.000818368	-0.0127863		-0.00304387	-0.0178424	8.3559e-05	-0.00249437	0.00104478	0.00459247		-0.0027792	-0.0016122	-0.00335569	-0.00288494	-0.00482431	-0.012315		-0.0048921	-0.0136217	-0.0099275	0.010143	0.00715135	0.00204722
86	6.45	-0.00480533	0.0010874	-0.00409408	0.00099763	-0.0001912	-0.0117503		-0.00301286	-0.0182166	-0.00177412	-0.0037489	0.000656527	0.00280351		-0.00323311	-0.00377768	-0.00404443	-0.00399074	-0.00586625	-0.0124101		-0.00587872	-0.0149303	-0.00855134	0.0110208	0.00542825	0.000775641
87	6.525	-0.00459225	0.000651597	-0.00422334	0.000315407	-0.00119561	-0.0108557		-0.00297658	-0.0196411	-0.00257511	-0.00461533	0.000408425	0.00144001		-0.00375902	-0.00559851	-0.00486523	-0.00508693	-0.00704713	-0.0127653		-0.00661501	-0.0164143	-0.0074735	0.0110627	0.00409199	-0.000252709
88	6.6	-0.00475593	0.000183567	-0.00417427	-0.000347703	-0.00259746	-0.0103886		-0.00264545	-0.0210356	-0.00251017	-0.00462094	0.000556252	0.00152493		-0.00384482	-0.00684457	-0.00596003	-0.00618549	-0.00769685	-0.0129515		-0.00690294	-0.0173442	-0.00607531	0.0106065	0.00262051	-0.00138181
89	6.675	-0.00579706	-0.000328668	-0.00386096	-0.0010096	-0.00288213	-0.0102019		-0.00278822	-0.0215	-0.00155369	-0.00428246	-0.000178253	0.00166431		-0.00378349	-0.00774829	-0.00678029	-0.00725118	-0.00790415	-0.0127348		-0.00694769	-0.0175724	-0.00512344	0.00967214	0.00210275	-0.00218001
90	6.75	-0.00751593	-0.00106702	-0.00356733	-0.00164603	-0.00302943	-0.011186		-0.00352309	-0.021733	-0.00109303	-0.00447645	-0.00131406	0.00194094		-0.00369266	-0.00826274	-0.00779132	-0.00820105	-0.00838765	-0.0126515		-0.0066115	-0.0177631	-0.00393739	0.00738088	0.00249918	-0.00272706
91	6.825	-0.00816532	-0.000986827	-0.00360152	-0.00218756	-0.00308149	-0.0115884		-0.00501182	-0.0203822	-0.00101703	-0.00469728	-0.00237496	0.00245305		-0.00335866	-0.0088157	-0.00805126	-0.00893966	-0.00847346	-0.0120281		-0.00579393	-0.0170248	-0.00320398	0.00523654	0.00292943	-0.00326092
92	6.9	-0.00911112	-0.000601322	-0.00388611	-0.00262592	-0.0027283	-0.0113362		-0.00662411	-0.0189902	-9.93021e-05	-0.00517024	-0.00298362	0.00261335		-0.0034545	-0.00941865	-0.00849404	-0.00945667	-0.00848207	-0.0111954		-0.00534191	-0.0157614	-0.00221317	0.00356232	0.00308184	-0.00419832
93	6.975	-0.009672	0.000211516	-0.00408426	-0.00298105	-0.00300077	-0.0109622		-0.00786481	-0.0174236	-7.81743e-05	-0.00551602	-0.00321578	0.00240631		-0.00408862	-0.00947382	-0.00879207	-0.00979831	-0.0085732	-0.0108339		-0.00483911	-0.0146591	-0.00109425	0.00208147	0.0025806	-0.00536655
94	7.05	-0.0100412	0.000849695	-0.00439334	-0.00321736	-0.00321075	-0.0106454		-0.00817246	-0.0144994	0.000400538	-0.00500515	-0.00269702	0.00246263		-0.00421313	-0.00896465	-0.00866895	-0.010041	-0.00805795	-0.0105513		-0.00447833	-0.0130347	-0.000298935	0.00124274	0.00101941	-0.00571365
95	7.125	-0.0107855	0.000991096	-0.00448774	-0.00330207	-0.00335084	-0.0108753		-0.0080238	-0.0116927	0.00145829	-0.00469371	-0.00158426	0.0025658		-0.00445877	-0.00825522	-0.00830426	-0.0103159	-0.00758649	-0.00992746		-0.00391099	-0.0133035	0.000285138	-3.05107e-05	-0.00040439	-0.00528705
96	7.2	-0.0103711	0.00113804	-0.00458524	-0.00324228	-0.00332775	-0.010562		-0.00750133	-0.00894068	0.002255	-0.00410217	-0.000396782	0.00272327		-0.00469836	-0.00787486	-0.00781303	-0.0106736	-0.00687379	-0.00998468		-0.00294206	-0.0140092	0.00053667	-0.000623405	-0.00172258	-0.00468976
97	7.275	-0.00964744	0.0011714	-0.00465055	-0.00305713	-0.00321242	-0.00986556		-0.00632539	-0.00672052	0.00268238	-0.00358645	0.0017581	0.00326366		-0.00420315	-0.00808742	-0.00753512	-0.0110267	-0.00611356	-0.00958857		-0.00265093	-0.0148432	0.000884987	-0.00113664	-0.00292315	-0.00410384
98	7.35	-0.00937038	0.00112104	-0.0046041	-0.002789	-0.00281355	-0.0093517		-0.00532846	-0.00532409	0.00387453	-0.00292076	0.00280438	0.00350644		-0.00422093	-0.00788332	-0.0075158	-0.0113097	-0.0059104	-0.00873641		-0.00222148	-0.016092	0.00137888	-0.00171258	-0.00311365	-0.00365797
99	7.425	-0.00900038	0.000767541	-0.0043532	-0.00252758	-0.00260409	-0.00849317		-0.00366119	-0.00479847	0.00372772	-0.00104093	0.00310696	0.00296646		-0.00442112	-0.00734439	-0.00769468	-0.0114663	-0.00582998	-0.00824854		-0.0017001	-0.0154548	0.00061665	-0.00221228	-0.00355069	-0.00320313
100	7.5	-0.00865406	4.11828e-05	-0.00427011	-0.00233702	-0.00244328	-0.00822532		-0.00243531	-0.00469198	0.00363897	0.00113042	0.0035335	0.00251855		-0.00429545	-0.00686919	-0.00770834	-0.0114217	-0.00576009	-0.00817259		-0.000542522	-0.0152783	-0.000332216	-0.00329198	-0.00351054	-0.00256898
101	7.575	-0.00816195	-0.00108596	-0.00388413	-0.0021611	-0.00208624	-0.00764968		-0.00180683	-0.00488167	0.00444699	0.00487907	0.00338569	0.00254922		-0.0038732	-0.00655752	-0.00742481	-0.011212	-0.00550301	-0.00796413		0.000813484	-0.0143699	-0.0014622	-0.00417838	-0.00388002	-0.00180695
102	7.65	-0.00690319	-0.00169542	-0.00360279	-0.00192492	-0.00218702	-0.00647104		-0.0013511	-0.0039394	0.00433846	0.00891584	0.00302728	0.00330296		-0.00339059	-0.00651971	-0.00719465	-0.0109067	-0.00511037	-0.00761965		0.0018624	-0.0137333	-0.0027086	-0.00449389	-0.00478984	-0.000820156
103	7.725	-0.00555292	-0.0015454	-0.00332759	-0.00162663	-0.00218726	-0.00559687		-0.000742169	-0.00286891	0.00438601	0.010648	0.00283691	0.00431132		-0.00303778	-0.00626273	-0.00725527	-0.0105272	-0.00468827	-0.00717992		0.00267418	-0.0130266	-0.00289695	-0.00363585	-0.00548536	-0.000343249
104	7.8	-0.00407419	-0.00150771	-0.00289908	-0.00125625	-0.00264037	-0.00484945		-0.000411651	-0.00131916	0.00414904	0.0115223	0.00203963	0.00499277		-0.00295265	-0.00553642	-0.00698308	-0.0100964	-0.00444263	-0.0062785		0.00255945	-0.0117253	-0.00297587	-0.00278654	-0.00572263	0.000192999
105	7.875	-0.00324685	-0.00118225	-0.00260636	-0.000867191	-0.00285994	-0.004353		-0.000287487	7.84877e-06	0.00301493	0.0106373	0.00106275	0.00479486		-0.00310867	-0.00422187	-0.0065898	-0.00965072	-0.00407728	-0.00585555		0.00273826	-0.0108615	-0.00326994	-0.00134293	-0.00499096	0.000759036
106	7.95	-0.0025557	-0.00131272	-0.00192479	-0.000631819	-0.00258473	-0.00383952		-0.000265795	0.000645331	0.00138478	0.00950515	0.00102221	0.00373906		-0.00292559	-0.00318952	-0.0055953	-0.00918308	-0.00329149	-0.00610315		0.00317351	-0.0105369	-0.00316526	-0.000111983	-0.00457334	0.00126042
107	8.025	-0.00250727	-0.00191403	-0.00185972	-0.000659025	-0.00236716	-0.0033984		-0.000323901	0.0023502	0.000123816	0.00919432	0.000894868	0.00270373		-0.00305589	-0.00282883	-0.00450249	-0.00862053	-0.0028069	-0.00603347		0.0030192	-0.00998727	-0.00290443	0.000210785	-0.00408102	0.00159147
108	8.1	-0.00248137	-0.00197694	-0.00153213	-0.000906831	-0.00197468	-0.00253625		2.5881e-05	0.00232579	-0.00135911	0.0077925	1.39929e-05	0.00218856		-0.00350431	-0.00263415	-0.00342047	-0.0078971	-0.00250686	-0.00585535		0.00305417	-0.00912277	-0.00266969	0.00114725	-0.00379816	0.00171442
109	8.175	-0.00188278	-0.00171586	-0.00162237	-0.00128702	-0.00178694	-0.00243227		0.000215354	0.00205794	-0.00263179	0.00538402	-0.000901713	0.0019018		-0.00379421	-0.00269541	-0.00273686	-0.00701972	-0.00233994	-0.00546288		0.0025934	-0.0086196	-0.00239491	0.00137889	-0.00381608	0.00198008
110	8.25	-0.00144915	-0.00163378	-0.00200957	-0.00164222	-0.00149884	-0.00177039		-0.000333801	0.00162692	-0.003113	0.00234058	-0.00206827	0.00153407		-0.00396611	-0.00295454	-0.00221412	-0.0059964	-0.00236006	-0.00462589		0.00192039	-0.00742792	-0.00248144	0.0016951	-0.00309105	0.00181458
111	8.325	-0.00125988	-0.00160753	-0.00189806	-0.00180025	-0.000949474	-0.00128011		-0.00149106	0.000458895	-0.00281094	-0.000431508	-0.00277137	0.000984368		-0.00375864	-0.00275203	-0.00119384	-0.00490681	-0.00194766	-0.00393769		0.00153772	-0.00587077	-0.00199307	0.00187196	-0.00229479	0.00152156
112	8.4	-0.00120008	-0.00158145	-0.00184754	-0.00170958	-0.000318853	-0.00131907		-0.00226061	-0.000419183	-0.00278929	-0.00172504	-0.00267892	0.00115088		-0.00337309	-0.00237496	-3.33273e-05	-0.00396376	-0.00159065	-0.00311296		0.000994022	-0.00505801	-0.00174448	0.00121321	-0.00185452	0.00142977
113	8.475	-0.00136945	-0.00159346	-0.00128298	-0.00141856	0.00017189	-0.0011437		-0.00248576	-0.00162473	-0.00257188	-0.00231184	-0.00228469	0.00182048		-0.00305198	-0.00198986	0.000816121	-0.0032709	-0.00095569	-0.00283624		0.00065323	-0.00462425	-0.00127334	0.000952392	-0.00140084	0.00125838
114	8.55	-0.00132735	-0.000797708	-0.000856757	-0.00101615	5.45406e-05	-0.0017638		-0.00231913	-0.00244032	-0.00218852	-0.00242939	-0.0018482	0.00259461		-0.00295051	-0.00147073	0.00137741	-0.00278067	-0.000667759	-0.00277369		0.000285186	-0.00418539	-0.000564307	0.000301384	-0.000798453	0.000971424
115	8.625	-0.0005203	-0.000353036	-0.000754087	-0.000646031	-0.000145911	-0.0016892		-0.00162036	-0.00257001	-0.00225832	-0.00135564	-0.00105701	0.00278932		-0.00288689	-0.00119329	0.00156026	-0.00241982	-0.000518646	-0.0024779		0.000495094	-0.00387475	0.000156953	0.00010489	-0.000309361	0.000934177
116	8.7	-0.000124465	-0.000123418	-0.000553401	-0.000422359	-0.00033456	-0.00123915		-0.00134827	-0.00147269	-0.00186105	-0.00045691	-0.000341761	0.00197137		-0.0022874	-0.000789739	0.0012802	-0.00202301	-0.000357868	-0.00177037		0.00059586	-0.00276042	0.000685625	-0.000143372	0.000223915	0.000652459
117	8.775	0.000137399	-0.000136688	-0.000583883	-0.000351328	-0.00036262	-0.000631905		-0.000979389	-2.62397e-05	-0.00133627	0.00034697	0.000401119	0.00120069		-0.00147493	-0.00038465	0.000845635	-0.00135644	-0.000726359	-0.000542791		0.000199301	-0.00113285	0.000580006	-4.5688e-05	0.000194892	0.000114084
118	8.85	0.000101371	-0.000248747	-0.000443785	-0.000392628	1.77859e-06	7.99237e-05		-0.000719191	0.000412569	-0.000688156	0.00051408	0.00091555	0.000728793		-0.000744412	-0.000536225	0.000692041	-0.000501658	-0.000653067	7.66707e-05		-0.000250212	7.1677e-05	0.000690655	0.000881393	-2.2684e-05	-0.000676855
119	8.925	-0.000595984	-0.000166735	-8.61574e-05	-0.00044163	0.000122222	0.000205711		-0.00122408	0.000115724	-0.000142858	0.000608652	0.000849369	0.000776173		-0.000122214	-5.74346e-05	0.000160191	0.000347443	-0.000534457	0.000215054		-0.00107945	0.000158903	0.000333412	0.00160338	-0.000223828	-0.00114638
120	9	-0.000386364	-0.000226565	6.96679e-05	-0.000443187	0.00028163	0.000361534		-0.00128327	0.000868236	0.000334476	0.00036444	0.000189142	0.000873052		0.000355798	-0.000111531	2.3114e-05	0.0010185	-0.000511359	-0.000145312		-0.00126022	-0.000284321	0.000369984	0.00246245	-0.000145459	-0.00117713
121	9.075	-0.0002084	5.5247e-05	0.000183724	-0.00040617	0.000340839	0.000225229		-0.00123052	0.00101936	0.00056543	0.00021114	-0.000157907	0.000427867		0.000590425	-0.000229084	4.67447e-05	0.00130766	-0.0001598	-3.22751e-05		-0.000700303	-0.000303116	0.000675488	0.0025788	0.000407372	-0.00108492
122	9.15	-0.000110202	9.81367e-05	0.000312353	-0.000308691	0.000220259	9.26754e-05		-0.000619379	0.00149388	0.000559088	0.000750903	-0.000358178	-0.000125014		0.000587268	0.000104926	-0.000191295	0.00115609	2.91358e-05	0.000284273		-0.000352298	-0.000181143	0.000384753	0.00177838	0.000553694	-0.000545928
123	9.225	0.000285005	9.22065e-05	0.000414102	-0.000203065	9.31349e-05	0.0001482		0.000254822	0.00162361	0.000310878	0.000530069	-0.000516097	-0.000511613		0.000754339	1.24109e-05	-0.00012378	0.000804513	-1.30764e-05	0.000338762		-8.84003e-05	0.000248917	5.56706e-05	0.000968346	0.000464213	-0.000137921
124	9.3	0.000168578	7.56295e-05	0.00042036	-0.000115465	1.74892e-05	-2.10558e-05		0.000580197	0.000512938	0.000196919	0.000505542	-6.08308e-05	-0.00057793		0.000554502	0.00015998	-0.000239469	0.000423322	8.34141e-05	0.000486284		-9.64872e-05	0.000378884	-0.000260901	0.000411447	0.000204095	3.21671e-05
125	9.375	0.000185961	-2.49619e-05	0.000468318	-3.90625e-05	-6.30454e-05	4.84995e-05		0.00057372	6.22355e-05	0.000182089	0.000512328	-4.82636e-05	-0.000335911		0.000371247	0.000149332	-0.000110092	0.000130192	3.21227e-05	6.43746e-05		-8.25784e-05	-7.97155e-05	-0.000334159	7.26178e-05	-0.000104968	3.12154e-05
126	9.45	0.000176864	-9.05491e-05	0.00035618	-7.95059e-06	-9.84895e-05	7.14135e-05		0.000353608	-0.000356199	0.000135083	0.000342324	-4.26186e-05	-0.000171195		0.000193723	0.000154637	6.85621e-05	3.18075e-05	-0.000101712	-5.63035e-05		3.79662e-05	-0.000299754	-0.000249071	7.06047e-05	-0.000109226	1.54401e-05

## Sheet: Fig1K
	Low selective glomeruli activity
Mice	Naive CS+	Day2 CS+	Naive CS-	Day2 CS-
1	0.00772	0.01763	0.00609	0.00853
2	0.01569	0.04628	0.01945	0.04138
3	0.01646	0.02736	0.01389	0.01724
4	0.01782	0.03866	0.01917	0.0174
5	0.01757	0.04864	0.01492	0.02631
6	0.01111	0.02614	0.01226	0.02229

## Sheet: Fig2C
	Gad1 cells expressing TH				Gad1 counts				TH counts
Samples	Passive	Trained		Glomeruli	Passive	Trained		Glomeruli	Passive	Trained
1	12.9604	17.8194		1	131	164		1	7	7
2	14.4877	16.6711		2	90	364		2	2	8
3	15.9631	18.2895		3	97	516		3	4	22
				4	148	280		4	6	20
				5	174	140		5	3	11
				6	174	174		6	2	12
				7	210	145		7	5	6
				8	261	230		8	8	4
				9	205	191		9	4	5
				10	225	336		10	13	7
				11	112	344		11	2	12
				12	131	284		12	3	17
				13	111	98		13	4	8
				14	160	284		14	1	13
				15	154	47		15	5	4
				16	369	363		16	19	19
				17	388	140		17	11	10
				18	317	307		18	5	9
				19	406	194		19	8	3
				20	335	174		20	2	9
				21	632	154		21	23	8
				22	609	248		22	14	3
				23	716	294		23	24	11
				24	567	264		24	11	13
				25	153	234		25	0	12
				26	450	131		26	14	13
				27	298	229		27	8	4
				28	336	182		28	5	6
				29	156	193		29	8	7
				30	347	322		30	4	8
				31	552	158		31	14	6
				32	339	410		32	13	10
				33	496	643		33	12	22
				34	528	380		34	14	24
				35	346	141		35	14	6
				36	241	264		36	8	14
				37	496	428		37	14	20
				38	158	255		38	5	46
				39	263	421		39	6	18
				40	344	115		40	8	8
				41	104	249		41	2	7
				42	233	400		42	5	28
				43	355	253		43	6	3
				44		324		44		7
				45		436		45		7
				46		414		46		13
				47		171		47		30
				48		311		48		10
				49		463		49		5
				50		543		50		17
				51		403		51		16
				52		498		52		10
				53		463		53		17
				54		487		54		16
				55		623		55		19
				56		467		56		19
				57		482		57		14
				58		491		58		27
				59		515		59		22
				60		209		60		5

## Sheet: Fig2D
	Syt1 counts			Gria2 counts			Grin1 counts			Grin3a counts
Glomeruli	Passive	Trained		Passive	Trained		Passive	Trained		Passive	Trained
1	1.56941	1.08012		1.31112	0.08671		1.21046	0.66712		0.47809	0.62106
2	0.50709	1.71163		0.44233	0.77703		0	0.96362		0.20412	0.375
3	0.89598	1.43249		0.3	0.55048		0.35921	0.70922		0.24254	0.30457
4	1.5097	1.10081		0.17025	0.71575		0.44721	0.66254		0.44544	0.58722
5	0.69505	1.68366		0.24618	0.73127		0.73855	0.73855		0.17408	0.52636
6	0.56254	2.96929		0.533	0.84163		0.3235	0.83643		0.18898	0.97073
7	0.76085	0.82496		0.30237	0.29775		0.69843	0.57735		0.12403	0.32275
8	0.96291	0.77594		0.17961	0.52076		0.48349	0.38125		0.48507	0.29173
9	0.72357	0.49135		0.57143	0.26375		0.35714	0.07559		0.10911	0
10	1.01196	1.2754		1.01806	0.73336		0.56818	0.65033		0.55635	0.46291
11	0.5275	1.86136		0.44233	0.83333		0.73855	0.95059		0	0.30816
12	0.52924	1.24214		0.38576	1.05093		0.43519	0.67791		0	0.51834
13	0.889	1.8245		0.64993	0.39223		0.29417	1.36931		0.44721	0.41667
14	0.10314	1.10627		0	0.46881		0.6247	1.21592		0	0.9728
15	1.0205	0.68641		0.29617	0.22361		0.28284	0		0	0.61237
16	1.34591	1.84542		0.70711	0.8908		1.23704	1.08281		0.36736	0.88235
17	1.25143	1.56296		0.41872	0.61975		0.32907	1.26867		0.24121	0.29019
18	0.58866	0.30151		0.43836	0.25767		0.37152	0.28427		0.4774	0.18315
19	0.54863	0.89893		0.14852	0.08909		0.42008	0.35635		0.23905	0.24077
20	0.35479	1.38458		0.127	1.19733		0.09366	0.76455		0.39392	0.46421
21	0.87072	1.01258		0.70951	0.41833		0.9798	0.5		0.32037	0.3198
22	0.91778	0.73598		0.30457	0.09623		0.91421	0.16667		0.2853	0.42164
23	1.79007	0.82594		0.93897	0.58413		1.52089	0.39015		0.62325	0.20146
24	0.95156	1.74809		0.50186	1.77641		0.49237	0.96476		0.47923	0.4454
25	NaN	1.4601		NaN	1.29352		NaN	1.31538		NaN	0.3698
26	1.92282	0.69614		0.88107	0.54393		1.32004	0.76104		0.65211	0.66575
27	1.86669	0.76835		0.64818	0.64051		1.33485	0.40555		0.6929	0.65465
28	1.53802	1.26962		0.37947	0.66667		0.4969	0.62257		0.36761	0.17025
29	1.36527	1.366		0.22646	0.77184		0.90951	1.13389		0.48507	0.37796
30	0.32694	1.22748		0.46771	0.95346		0.40406	0.45268		0.24019	0.31623
31	1.83455	0.60132		0.43825	0.34503		0.94491	0.92387		0.09759	0.22743
32	1.11943	0.98841		0.26923	0.68034		0.96127	0.72016		0.19231	0.50739
33	1.97797	2.17167		1.17901	1.39004		1.34638	1.75341		0.25516	0.39975
34	2.04264	1.54759		0.86075	1.01036		1.31806	0.53159		0.08909	0.55391
35	0.87947	0.76012		0.44125	0.56614		0.56773	0.56695		0.50452	0.89815
36	0.69786	1.25418		0.7995	0.36711		0.21129	1.0775		0.3198	0.68376
37	1.33347	1.98611		0.25374	0.77989		0.83141	1.41563		0.11573	0.47194
38	1.30236	2.06612		0.80904	0.96899		0.95346	1.0006		0.35857	0.76932
39	0.28172	1.58526		0.55277	0.93553		0.29277	0.93499		0	0.375
40	0.68193	2.31341		0.40825	0.63901		0.44901	1.066		0	0.88454
41	1.18678	1.15364		0.4264	0.16366		0.4264	0.79627		0.26726	0.39886
42	0.48	2.20479		0.50709	1.48192		0.07071	1.43772		0	0.77784
43	0.09713	0.20493		0.2357	0.31722		0.44557	0.35007		0	0.37463
44		0.84477			0.45868			0.51227			0.44582
45		1.95593			0.87439			1.13054			0.06682
46		1.65784			0.63394			0.97073			0.50952
47		1.40023			0.76399			0.66423			0.46157
48		0.87917			0.31873			0.6			0.27951
49		1.11803			0.37687			0.33757			0.35355
50		1.05767			0.55583			0.66797			0.53229
51		1.9498			0.49075			0.762			0.27472
52		1.23148			0.81989			0.87142			0.1101
53		1.17156			0.70044			0.84591			0.23009
54		1.82873			0.90289			1.26244			0.15811
55		1.81963			0.96504			0.98631			0.53572
56		1.11458			1.03757			0.71755			0.43259
57		1.31208			0.52242			0.74035			0.05832
58		2.56077			1.62222			1.57026			0.55943
59		1.1304			0.84092			1.34566			0.29547
60		1.04132			0.51465			0.64044			0.13484

## Sheet: Fig2F
	Naïve	Naïve		Passive	Passive		CS+;CS+	CS+;CS+		CS+;CS-	CS+;CS-
Samples	Dorsomedial	Dorsolateral		Dorsomedial	Dorsolateral		Dorsomedial	Dorsolateral		Dorsomedial	Dorsolateral
1	1.40754	1.64733		1.9623	2.17487		3.49359	3.5237		2.75282	2.74392
2	1.27124	1.40591		1.97725	1.08318		2.69997	2.16118		3.80223	2.90256
3	1.03426	1.56776		1.5082	1.18075		3.17897	2.94309		4.00498	3.27864
4	1.52222	2.09472		0.95404	1.57175		2.60367	3.1055		3.24939	2.96655
5	0.46069	0.63016		3.41787	2.49062		3.28308	2.98786		3.31479	4.02374
6	1.22747	1.04163		2.38241	1.48864		2.57967	2.38986		3.49285	2.54562
7	0.50593	1.14907		2.83081	2.50023		3.37392	2.58812		3.06657	2.38872
8	1.77778	0.62602		2.98831	2.67376		2.2957	3.08186		3.76127	2.44426
9	1.2096	2.51505					3.22406	2.4748
10	2.98525	2.55333					2.44667	2.11948
11							4.66141	3.90817
12							2.59084	1.44439
13							2.25604	3.58072
14							3.17403	3.29729

## Sheet: Fig2G
	Selectivity
Samples	Naïve	Passive	CS+;CS+	CS+;CS-/CS-;CS+
1	-0.23707	-0.21016	-0.02977	0.01026
2	-0.13314	0.88393	0.53268	1.03751
3	-0.52745	0.32374	0.23321	0.83763
4	-0.56601	-0.6107	-0.49614	0.32617
5	-0.16755	0.91673	0.29187	-0.70091
6	0.18373	0.88363	0.18766	1.09236
7	-0.63585	0.32683	0.77689	0.78171
8	1.1387	0.31098	-0.77724	1.51879
9	-1.29065		0.74076	0.98838
10	0.42702		0.32348	0.88676
11			0.7447	0.61318
12			1.13345	0.11503
13			-1.30966
14			-0.12186

## Sheet: Fig3C
	SAC-MTC	SAC-MTC	SAC-MTC		SAC-PGC	SAC-PGC	SAC-PGC		SAC-OSN	SAC-OSN	SAC-OSN
Samples	Naive	Passive	Trained		Naive	Passive	Trained		Naive	Passive	Trained
1	3	4	1		0	3	0		0	4	7
2	2	0	1		2	1	3		2	3	3
3	4	0	0		1	1	0		3	0	9
4	0	0	6		2	3	8		1	1	6
5	0	1	0		1	2	0		1	3	1
6	2	1	5		1	3	12		0	3	14
7	1	1	14		2	1	8		1	1	18
8	0	0	2		2	1	16		0	0	2
9	5	0	11		3	0	1		0	7	10
10	5	0	2		3	3	10		1	3	12
11	7	2	0		6	4	3		2	5	0
12	5	3	13		14	0	2		10	2	0
13	4	3	2		8	4	10		4	3	6
14	10	3	4		17	0	15		8	4	9
15	3	0	4		3	2	4		0	3	1
16		3	2			3	10			0	6
17		0	12			0	0			5	1
18		0	4			3	0			4	2
19		0				0				2
20		2				3				3
21		2				2				5
22		1				2				9
23		3				3				0
24		1				1				2
25		1				1				5
26		7				5				13
27		3				7				5
28		9				8				15
29		2				1				1
30		2				0				0
31		2				0				2
32		2				3				1
33		0				1				5
34		2				1				3
35		1				2				0
36		0				1				4
37		0				2				3

[truncated: 41 more sheets: Fig3D, Fig4C, Fig4D, Fig4E, Fig4G, Fig4J, Fig4K, Fig4L, Fig4M, Fig5C, Fig5F, Fig5G, Fig5I, Fig5J, Fig5K, Fig6C, Fig6D, Fig6E, Fig6F, Fig7C …]
